# Supplementary material for: The Dual PIM/FLT3 Inhibitor MEN1703 Combines Synergistically With Gilteritinib in FLT3‐ITD‐Mutant Acute Myeloid Leukaemia
Source: J Cell Mol Med. 2024 Dec 9;28(23):e70235. doi: 10.1111/jcmm.70235 (PMC11628189; doi:10.1111/jcmm.70235)
Supplement: Supplementary file 3 — Table S3. Differentially expressed genes (DEGs) derived from RNA‐Seq. [file JCMM-28-e70235-s003.xlsx]

## Sheet: Supplementary Table view
Name	Combo_MEN1703_Gilt_IC75 vs. DMSO - Log fold change	Combo_MEN1703_Gilt_IC75 vs. DMSO - FDR p-value	Gilteritinib_IC75 vs. DMSO - Log fold change	Gilteritinib_IC75 vs. DMSO - FDR p-value	MEN1703_IC75 vs. DMSO - Log fold change	MEN1703_IC75 vs. DMSO - FDR p-value
DDX11L1	-1.33503	#N/A	-4.27867	#N/A	-1.10186	#N/A
WASH7P	1.07106	1.18361e-12	0.481959	0.0128099	0.659855	7.57237e-05
OR4F5	3.87399	#N/A	0.0265387	#N/A	0.00046665	#N/A
RP11-34P13.7	2.97018	#N/A	0.0265387	#N/A	0.00046665	#N/A
RP11-34P13.8	0.015613	#N/A	0.0265387	#N/A	4.12279	#N/A
CICP27	0.26933	0.873683	-1.65374	#N/A	1.19365	0.400437
AL627309.1	3.87399	#N/A	0.0265387	#N/A	0.00046665	#N/A
RP11-34P13.14	1.12044	0.0412994	0.978853	0.155069	1.44495	0.00803263
AP006222.2	4.42541	#N/A	3.21189	#N/A	0.00046665	#N/A
RP4-669L17.10	1.73001	0.000142692	0.371272	0.66468	1.10949	0.0410692
OR4F29	-4.28959	#N/A	-4.27867	#N/A	-0.182412	#N/A
RP5-857K21.15	0.015613	#N/A	3.21189	#N/A	0.00046665	#N/A
RP5-857K21.2	2.01467	#N/A	2.02462	#N/A	-0.173055	#N/A
RP5-857K21.4	1.94445	0.168054	0.782549	#N/A	-0.182412	0.944
MTND2P28	-4.85002	#N/A	-4.8391	#N/A	-1.66229	#N/A
MTATP6P1	2.97018	#N/A	3.21189	#N/A	0.00046665	#N/A
OR4F16	1.30328	#N/A	-1.09331	#N/A	0.37467	#N/A
RP11-206L10.3	0.015613	0.999819	6.23347	#N/A	6.63702	0.286457
RP11-206L10.5	-0.264396	0.753363	-0.290649	0.802551	-0.411595	0.660852
RP11-206L10.2	-5.25264	#N/A	-5.24171	#N/A	-1.14545	#N/A
RP11-206L10.9	-3.36078	#N/A	-3.34986	#N/A	-3.37593	#N/A
AL669831.1	3.87399	#N/A	0.0265387	#N/A	0.00046665	#N/A
LINC00115	0.676495	0.116311	0.14337	0.85211	0.509464	0.308401
LINC01128	0.826981	0.000974388	-0.311484	0.465365	0.30931	0.358717
FAM41C	2.97018	#N/A	0.0265387	#N/A	0.00046665	#N/A
RP11-54O7.16	-0.406217	#N/A	-3.34986	#N/A	0.746398	#N/A
RP11-54O7.1	-4.28959	#N/A	-4.27867	#N/A	-4.30474	#N/A
RP11-54O7.3	2.97018	#N/A	0.0265387	#N/A	0.00046665	#N/A
SAMD11	0.015613	#N/A	4.13033	#N/A	0.00046665	#N/A
AL645608.1	-0.976332	0.122312	-1.11693	0.163018	0.529478	0.382445
NOC2L	-0.435982	0.0057827	-0.141854	0.542775	-0.176612	0.361634
KLHL17	-0.259078	0.213823	-0.0190919	0.959109	-0.151362	0.54076
PLEKHN1	-0.887393	0.126836	-0.354639	0.664373	-0.0893781	0.908571
C1orf170	-1.0173	#N/A	-1.15363	#N/A	-1.71788	#N/A
HES4	-0.0432893	0.975353	0.0357919	#N/A	0.536202	0.656136
RP11-54O7.10	-3.36078	#N/A	-3.34986	#N/A	1.30348	#N/A
ISG15	0.539541	0.143989	0.600912	0.173465	0.128793	0.81067
AGRN	0.496794	0.000418474	0.083674	0.726871	0.461723	0.00178141
RP11-465B22.3	2.97018	#N/A	0.0265387	#N/A	3.20334	#N/A
C1orf159	-0.222489	0.200631	-0.166179	0.464322	-0.264947	0.145607
RP11-465B22.5	-3.36078	#N/A	-3.34986	#N/A	-3.37593	#N/A
TTLL10-AS1	4.42541	#N/A	0.0265387	#N/A	0.00046665	#N/A
TTLL10	-0.406217	#N/A	-3.34986	#N/A	0.746398	#N/A
TNFRSF18	1.30328	0.405396	0.381844	#N/A	1.08894	0.549768
TNFRSF4	-1.0173	#N/A	-2.62879	#N/A	-1.1608	#N/A
SDF4	-0.015179	0.936836	0.0446464	0.855115	-0.0841474	0.649327
B3GALT6	-0.100795	0.561448	-0.187064	0.334288	-0.123688	0.498743
FAM132A	-0.287224	0.714993	-0.720473	0.465354	-1.84575	0.0559523
UBE2J2	-0.366645	0.187358	-0.174373	0.665067	0.0681502	0.856626
RP5-902P8.10	-6.2338	#N/A	-3.03752	#N/A	-1.16864	#N/A
SCNN1D	-0.449612	0.72123	-1.15363	#N/A	-1.71788	0.292079
ACAP3	0.170126	0.355858	0.308284	0.12185	0.300217	0.0948267
PUSL1	-0.423324	0.00821069	-0.0971511	0.709048	-0.285902	0.114256
CPSF3L	0.135777	0.415014	0.184952	0.340562	0.107678	0.563395
GLTPD1	0.130928	0.542013	0.0860053	0.780128	0.300015	0.138231
TAS1R3	0.630733	0.00374193	-0.0764772	0.859937	0.469274	0.059456
DVL1	0.125218	0.470031	-0.0711885	0.77768	0.234436	0.163314
MXRA8	-0.0438186	0.965824	-0.444516	0.715754	-0.191018	0.862258
AURKAIP1	-0.264121	0.0694039	-0.202121	0.267238	-0.307646	0.0392772
RP5-890O3.3	0.015613	#N/A	0.0265387	#N/A	3.20334	#N/A
CCNL2	0.490956	0.0164608	0.232228	0.431768	0.33866	0.153906
RP4-758J18.2	0.322304	0.0532881	0.161295	0.491752	0.223939	0.240073
MRPL20	-0.333031	0.0910442	-0.0719099	0.818904	-0.354678	0.0930937
RP4-758J18.7	3.21707	0.0706165	-0.164505	#N/A	2.68289	0.178351
RP4-758J18.10	2.97018	#N/A	0.0265387	#N/A	0.00046665	#N/A
VWA1	-0.621369	0.138503	0.0285723	0.97057	-1.24155	0.00699409
ATAD3C	-0.406217	#N/A	1.31065	#N/A	-3.37593	#N/A
ATAD3B	-0.222192	0.391891	-0.0551389	0.895701	0.014749	0.967229
ATAD3A	-0.938913	5.87148e-13	-0.243828	0.179593	-0.729905	7.08582e-08
TMEM240	0.015613	#N/A	3.21189	#N/A	0.00046665	#N/A
SSU72	0.081607	0.713316	0.0214575	0.950198	0.129058	0.576031
C1orf233	-0.369593	0.0109717	-0.13978	0.503839	-0.428392	0.00396775
MIB2	0.230679	0.463878	0.284583	0.464322	0.722083	0.00737224
MMP23B	4.82338	#N/A	4.68705	#N/A	0.00046665	#N/A
CDK11B	0.0112362	0.96645	-0.688999	0.000843086	-0.025655	0.929499
RP11-345P4.10	-1.03065	0.246862	-0.184418	0.890057	-1.17659	0.248751
SLC35E2B	0.337318	0.0429635	0.150166	0.530963	0.385483	0.0251191
RP11-345P4.6	1.68064	9.74167e-08	1.3276	0.0003406	0.56659	0.199606
MMP23A	1.72783	0.140407	2.43552	0.050655	2.18279	0.0630543
CDK11A	-0.255151	0.0803852	-0.251273	0.146245	-0.15203	0.367819
RP1-283E3.4	0.3699	0.0375935	0.534791	0.00465129	0.508054	0.00406476
SLC35E2	0.968553	2.24706e-07	0.532018	0.0283421	0.579663	0.00755778
NADK	0.437845	0.0190271	0.766887	3.70951e-05	0.023729	0.938297
GNB1	-0.17372	0.253685	0.03574	0.888292	-0.0992298	0.577939
CALML6	1.97276	0.00181094	0.446684	0.713895	1.21252	0.119357
TMEM52	-0.866312	0.252288	-1.00642	0.303216	-1.01309	0.239464
C1orf222	0.647029	0.53015	0.225307	0.896548	1.29457	0.171843
GABRD	-1.63894	0.00123676	-0.020303	0.980802	-2.53233	0.000154562
PRKCZ	0.0878043	0.894698	0.838502	0.138274	0.315018	0.621536
C1orf86	0.534809	0.563154	0.134111	0.934303	0.501971	0.631324
AL590822.2	0.015613	#N/A	5.08776	#N/A	0.00046665	#N/A
RP11-181G12.4	3.87399	#N/A	4.13033	#N/A	4.67988	#N/A
SKI	0.330013	0.0700271	0.00385855	0.992109	0.126795	0.588492
MORN1	0.332137	0.649156	0.427749	0.647443	0.703678	0.310767
RP4-740C4.6	0.666404	0.28217	0.335275	0.723916	0.803069	0.216105
AL513477.1	0.0324442	0.923763	-0.232005	0.529342	0.601169	0.012805
RER1	-0.0761556	0.667048	-0.23765	0.191322	-0.262125	0.0992175
PEX10	0.0917655	0.650733	0.0230173	0.943801	0.156846	0.445331
PLCH2	1.09876	#N/A	-0.735304	#N/A	-0.742842	#N/A
PANK4	-0.306537	0.528102	0.102894	0.889597	-0.224682	0.691847
HES5	2.97018	#N/A	0.0265387	#N/A	0.00046665	#N/A
RP3-395M20.8	1.54984	1.84331e-05	1.32488	0.00181573	1.50405	7.57237e-05
TNFRSF14	0.478415	0.00363997	0.585185	0.00103242	0.422634	0.0175702
RP3-395M20.7	0.015613	#N/A	3.21189	#N/A	3.20334	#N/A
FAM213B	-0.506732	0.000832454	0.0323972	0.912018	-0.163578	0.39334
MMEL1	1.19114	0.0468531	-0.298918	0.803188	1.10043	0.095544
TTC34	1.80886	0.208019	0.381844	#N/A	1.56453	0.336725
RP11-740P5.3	0.015613	#N/A	3.21189	#N/A	0.00046665	#N/A
LINC00982	0.015613	#N/A	0.0265387	#N/A	3.20334	#N/A
PRDM16	0.0186408	0.979968	-0.0864537	0.927349	0.390824	0.507586
ARHGEF16	-1.37566	9.92833e-05	0.0418092	0.945305	-1.03441	0.00578476
MEGF6	0.297908	0.422951	0.353565	0.442797	0.154802	0.744955
RP11-46F15.2	2.97018	#N/A	3.21189	#N/A	0.00046665	#N/A
TPRG1L	0.131398	0.427065	0.00794726	0.97809	0.109966	0.550809
WRAP73	-0.0577108	0.773531	0.0942157	0.707889	-0.143597	0.462851
TP73	-1.39922	7.89244e-15	-0.137858	0.620514	-0.96141	1.92679e-07
TP73-AS1	1.04901	#N/A	-3.34986	#N/A	-0.173055	#N/A
CCDC27	0.120202	#N/A	-0.174874	#N/A	0.37467	#N/A
SMIM1	-0.579264	0.251366	0.384557	0.524984	-0.356729	0.54492
LRRC47	0.2381	0.115503	0.0195212	0.944447	0.150887	0.387695
CEP104	0.441084	0.00337	0.462806	0.00618875	0.380696	0.0190985
DFFB	0.324345	0.0721872	0.0877909	0.766671	0.258109	0.201437
C1orf174	-0.564053	6.35232e-05	-0.244075	0.196349	-0.417979	0.00624488
LINC01134	-0.974996	0.0219312	-0.269839	0.662463	-0.67111	0.155637
RP13-614K11.1	2.97018	#N/A	0.0265387	#N/A	0.00046665	#N/A
RP11-374C13.1	-3.36078	#N/A	-3.34986	#N/A	-3.37593	#N/A
RP5-1166F10.1	1.04901	#N/A	-3.34986	#N/A	-3.37593	#N/A
RP1-37J18.2	0.015613	#N/A	3.21189	#N/A	5.08077	#N/A
AJAP1	0.26933	0.873683	-0.735304	#N/A	1.64717	0.199992
RP1-58B11.1	-3.36078	#N/A	-3.34986	#N/A	-3.37593	#N/A
RP11-154H17.1	1.04901	#N/A	1.31065	#N/A	0.746398	#N/A
NPHP4	-0.55659	0.0921316	0.150432	0.75791	-0.0656307	0.888773
KCNAB2	-0.174353	0.252293	0.262856	0.116857	-0.00048099	0.999938
CHD5	-0.167574	0.875853	-0.35124	#N/A	-1.33646	0.273424
RPL22	-0.560996	2.12231e-05	-0.610412	1.57965e-05	-0.488781	0.000405373
RNF207	-0.105013	0.894698	0.227491	0.810686	-0.360334	0.662904
ICMT	-0.929429	4.10228e-12	-0.252597	0.172681	-0.614942	1.56112e-05
LINC00337	0.015613	#N/A	3.21189	#N/A	0.00046665	#N/A
HES3	0.497593	#N/A	0.753936	#N/A	-3.37593	#N/A
GPR153	-0.807878	0.198265	-0.385857	0.659845	-0.0721979	0.931165
ACOT7	-1.01173	1.18333e-14	-0.26838	0.13355	-0.773476	1.26867e-08
HES2	0.015613	#N/A	5.08776	#N/A	0.00046665	#N/A
ESPN	-0.0753134	0.808074	-0.394881	0.219762	0.493844	0.0433593
TNFRSF25	-0.291168	0.411696	0.0331201	0.956211	-0.574276	0.122369
PLEKHG5	-1.05998	0.000827733	0.0852931	0.870415	-1.26236	0.000328537
NOL9	-0.212811	0.339461	0.0646479	0.851517	-0.0419145	0.891758
TAS1R1	0.82976	#N/A	0.381844	#N/A	0.37467	#N/A
ZBTB48	0.555675	8.64884e-05	0.45124	0.00609142	0.405242	0.00899975
KLHL21	-0.0296108	0.952924	0.0813795	0.903082	0.214388	0.647313
PHF13	-0.353533	0.0522487	0.252556	0.260507	-0.419423	0.0278033
THAP3	0.110086	0.675423	0.324911	0.233661	0.147312	0.600798
DNAJC11	-0.367874	0.00823684	-0.101983	0.635668	-0.16413	0.32831
RP11-242F24.1	-1.33503	#N/A	-4.27867	#N/A	-1.10186	#N/A
CAMTA1	-0.608291	0.00101141	0.152527	0.576404	-0.138026	0.571616
CAMTA1-IT1	2.97018	#N/A	0.0265387	#N/A	0.00046665	#N/A
VAMP3	0.22586	0.213867	0.414004	0.0292132	0.0526094	0.833846
PER3	-0.146657	0.627707	0.436489	0.140391	-0.135684	0.695061
TNFRSF9	-3.36078	#N/A	-0.164505	#N/A	-3.37593	#N/A
PARK7	-0.723766	6.42829e-07	-0.20232	0.330685	-0.333181	0.0475858
ERRFI1	1.72783	0.140407	-0.178586	#N/A	1.36117	0.318667
RP11-431K24.1	-0.440227	#N/A	-0.735304	#N/A	-0.742842	#N/A
RP11-431K24.2	2.97018	#N/A	0.0265387	#N/A	0.00046665	#N/A
RP11-431K24.3	2.97018	#N/A	0.0265387	#N/A	0.00046665	#N/A
RN7SL729P	2.97018	#N/A	0.0265387	#N/A	0.00046665	#N/A
SLC45A1	-0.444872	0.775136	0.797737	#N/A	0.791039	0.560567
RERE	0.0817502	0.703554	0.0462866	0.885215	0.0691286	0.775472
RPL7P11	-0.317888	0.747162	-0.334068	0.803858	0.18384	0.871986
RPL7P7	4.82338	#N/A	0.0265387	#N/A	3.20334	#N/A
RP4-633I8.3	0.647363	0.259264	0.919459	0.153085	0.803712	0.177003
ENO1	-0.736682	1.36549e-08	-0.421059	0.00672067	-0.446384	0.00165558
HMGN2P17	-0.431217	#N/A	-4.27867	#N/A	-4.30474	#N/A
RP3-477M7.5	-0.133282	#N/A	-0.581199	#N/A	-0.588373	#N/A
CA6	0.015613	#N/A	3.21189	#N/A	3.20334	#N/A
SLC2A7	-3.36078	#N/A	0.753936	#N/A	-3.37593	#N/A
SLC2A5	-1.22389	3.40082e-21	-0.438546	0.00536957	-0.938294	1.74537e-12
GPR157	-0.0442128	0.936836	-0.92023	0.101102	-0.361787	0.501276
RP3-510D11.1	0.015613	#N/A	3.21189	#N/A	4.12279	#N/A
RP3-510D11.2	2.97018	#N/A	0.0265387	#N/A	0.00046665	#N/A
H6PD	0.422583	0.04114	0.471855	0.0474932	0.377738	0.0968972
SPSB1	0.453677	0.609857	0.806448	0.423577	0.334154	0.758226
SLC25A33	-0.256465	0.475086	-0.59377	0.153639	0.00964206	0.987012
TMEM201	-0.824704	0.128648	0.216308	0.778601	-1.05422	0.0835776
PIK3CD	0.0721332	0.685402	0.309687	0.0665149	-0.0331575	0.878957
CLSTN1	0.202227	0.215285	0.424259	0.00981119	0.222756	0.194799
CTNNBIP1	0.277081	0.102774	0.463735	0.00870494	0.391318	0.0204958
LZIC	-0.415515	0.249598	-0.0809036	0.892504	0.0295086	0.954297
NMNAT1	0.717832	7.00675e-06	0.531601	0.00509117	0.867371	5.46225e-08
RP11-807G9.2	-7.13181	0.137458	-0.763902	0.454842	-0.290085	0.758226
RBP7	1.30328	#N/A	0.381844	#N/A	-0.182412	#N/A
AL590639.1	0.015613	#N/A	3.21189	#N/A	0.00046665	#N/A
UBE4B	-0.00939951	0.968989	0.337357	0.0769936	0.0726482	0.751354
PGAM1P11	0.82976	#N/A	1.57126	#N/A	-4.30474	#N/A
KIF1B	0.340303	0.254733	0.286517	0.467065	0.430728	0.16628
PGD	0.0318354	0.865109	-0.129459	0.511933	0.0932014	0.604259
APITD1	-0.927035	0.000218246	-0.0847065	0.841549	-0.705199	0.00970425
APITD1-CORT	-1.02758	4.39634e-05	-0.21794	0.545891	-0.671344	0.0138513
DFFA	0.376161	0.102774	0.10219	0.792951	0.33607	0.188049
PEX14	0.366647	0.314896	0.442469	0.314277	0.382348	0.337771
CASZ1	-0.303162	0.771961	-1.01621	#N/A	-0.357937	0.759412
RP4-734G22.3	0.703263	0.419806	1.26198	0.169301	-0.379678	0.759412
C1orf127	2.49913	0.0186154	2.35804	0.062317	1.77138	0.158698
CFL1P6	0.497593	#N/A	1.31065	#N/A	1.30348	#N/A
TARDBP	-0.422203	0.0170347	-0.0606243	0.841539	-0.344403	0.077329
MASP2	1.34334	0.00431263	0.489527	0.522402	1.36319	0.00614327
SRM	-0.327625	0.0462184	-0.297637	0.134192	0.0225354	0.927482
EXOSC10	-0.214844	0.158885	-0.230049	0.202228	-0.243626	0.12463
MTOR	-0.170549	0.298719	0.111782	0.61404	0.0277907	0.901928
UBIAD1	-0.152639	0.358565	-0.071137	0.771759	-0.017182	0.940952
RP11-149P14.1	0.015613	#N/A	3.21189	#N/A	0.00046665	#N/A
PTCHD2	0.488832	0.473381	-0.092446	0.94113	-0.012175	0.99221
FBXO2	-1.89546	#N/A	-1.65374	#N/A	0.215133	#N/A
FBXO44	1.50884	7.1788e-08	0.327546	0.51016	1.22408	6.14467e-05
FBXO6	-0.645263	0.000172254	-0.240053	0.312872	-0.428344	0.0250194
MAD2L2	-0.779607	5.99135e-05	-0.110031	0.728981	-0.9	1.13367e-05
DRAXIN	0.26933	#N/A	-0.735304	#N/A	-1.66229	#N/A
AGTRAP	-0.623049	2.94429e-06	0.125862	0.543745	-0.697756	2.28434e-07
C1orf167	3.87399	#N/A	0.0265387	#N/A	0.00046665	#N/A
MTHFR	0.223639	0.216101	0.0609215	0.832146	-0.0798122	0.738103
CLCN6	-0.0792914	0.687906	-0.276889	0.173236	-0.139683	0.490309
NPPA-AS1	0.120202	#N/A	-0.174874	#N/A	-0.182412	#N/A
NPPA	-0.35098	0.153685	-1.06131	5.81283e-05	-0.446924	0.0885719
RP5-934G17.6	0.015613	#N/A	3.21189	#N/A	0.00046665	#N/A
KIAA2013	-0.53614	0.202127	-0.463646	0.390578	-0.565001	0.2223
PLOD1	-0.265874	0.0800261	0.0843709	0.717329	-0.160851	0.359476
MFN2	-0.351335	0.0133758	0.0170256	0.950198	-0.130848	0.458465
MIIP	0.0441665	0.871127	-0.00907455	0.982804	-0.0317175	0.919369
TNFRSF8	-0.991647	#N/A	-1.65374	#N/A	0.528507	#N/A
TNFRSF1B	0.230165	0.129877	0.397942	0.0117251	-0.0342926	0.875906
VPS13D	0.137649	0.498262	0.331713	0.115061	0.325308	0.0865162
SNORA59A	0.441249	0.159637	0.340368	0.415722	0.487237	0.145879
DHRS3	-1.69307	0.0809409	-2.14099	#N/A	-2.14816	0.0757403
AADACL4	0.015613	#N/A	3.21189	#N/A	3.20334	#N/A
AADACL3	0.015613	#N/A	0.0265387	#N/A	4.12279	#N/A
C1orf158	-3.36078	#N/A	-3.34986	#N/A	-3.37593	#N/A
RP5-845O24.3	0.015613	#N/A	4.13033	#N/A	0.00046665	#N/A
PRAMEF2	-3.36078	#N/A	-3.34986	#N/A	-3.37593	#N/A
PRAMEF6	0.82976	#N/A	-0.174874	#N/A	-1.10186	#N/A
RP11-450I1.4	2.97018	#N/A	0.0265387	#N/A	0.00046665	#N/A
RP11-219C24.8	0.015613	#N/A	3.21189	#N/A	0.00046665	#N/A
LRRC38	2.97018	#N/A	0.0265387	#N/A	4.67988	#N/A
RP4-597A16.2	0.015613	#N/A	0.0265387	#N/A	3.20334	#N/A
PDPN	1.04403	0.219709	0.804439	0.488817	0.896573	0.357166
PRDM2	0.778251	4.69032e-05	0.334235	0.220516	0.458299	0.0422227
KAZN	-0.76633	0.0014606	-0.751688	0.00788221	-0.560394	0.0355718
TMEM51-AS1	-4.28959	#N/A	-1.09331	#N/A	-0.182412	#N/A
TMEM51	-1.44895	0.0196081	-0.361489	0.663822	-1.55978	0.0265046
FHAD1	0.756156	0.347203	0.340739	0.793801	0.440113	0.662239
RP3-467K16.4	2.97018	#N/A	3.21189	#N/A	0.00046665	#N/A
EFHD2	-0.375178	0.00573197	-0.132703	0.5004	-0.429041	0.00186684
CTRC	2.00527	0.0749243	1.20035	0.464322	1.51125	0.252031
CELA2A	-3.36078	#N/A	-0.164505	#N/A	0.746398	#N/A
CELA2B	4.42541	#N/A	4.13033	#N/A	3.20334	#N/A
CASP9	0.301513	0.0671913	0.0700872	0.798623	0.193194	0.310785
DNAJC16	0.179721	0.334058	0.41616	0.0271372	0.281043	0.131797
AGMAT	-0.275772	0.17924	-0.706552	0.000883184	-0.211081	0.364104
RP4-680D5.2	5.39107	0.375378	6.06599	#N/A	6.05929	0.33874
CHCHD2P6	-0.372687	0.13211	-0.618861	0.0277196	-0.477033	0.0705374
DDI2	0.805135	0.0286435	0.384557	0.488066	0.970716	0.00958317
RSC1A1	0.105943	0.56775	-0.0584627	0.825022	0.0198525	0.935164
PLEKHM2	0.495792	0.160648	0.660467	0.0984457	0.502253	0.192557
RP11-288I21.1	0.311204	0.124996	0.480422	0.0274706	0.157383	0.529121
SLC25A34	0.497593	#N/A	-3.34986	#N/A	-3.37593	#N/A
RP11-169K16.4	2.97018	#N/A	0.0265387	#N/A	0.00046665	#N/A
FBLIM1	1.44698	#N/A	1.31065	#N/A	-0.173055	#N/A
RP11-169K16.6	-0.0422586	#N/A	-1.65374	#N/A	0.528507	#N/A
RP11-169K16.7	-0.284158	0.0452064	0.224925	0.197532	-0.241337	0.116563
RP11-169K16.8	0.177013	0.252288	0.192428	0.296698	0.235148	0.133412
RP11-169K16.9	0.773166	0.227394	0.859382	0.266263	0.246018	0.782539
SPEN	0.102806	0.549398	0.105711	0.62937	0.120026	0.508724
ZBTB17	-0.151893	0.714993	-0.395768	0.420212	0.133743	0.768233
RP11-5P18.1	0.120202	#N/A	1.09581	#N/A	-0.182412	#N/A
TBC1D3P6	0.497593	#N/A	-3.34986	#N/A	-3.37593	#N/A
C1orf64	0.015613	#N/A	3.21189	#N/A	0.00046665	#N/A
HSPB7	-0.217163	0.751323	0.439855	0.557393	-0.561475	0.440538
CLCNKA	0.335464	0.60442	0.847531	0.20009	0.0185658	0.986886
FAM131C	0.015613	#N/A	0.0265387	#N/A	3.20334	#N/A
EPHA2	-1.33503	#N/A	-1.09331	#N/A	1.34624	#N/A
ARHGEF19	0.396244	0.186337	0.303858	0.450571	0.385569	0.243701
ANO7P1	0.970584	0.262447	-0.183	0.917184	0.797868	0.427417
RSG1	2.23209	#N/A	0.753936	#N/A	0.746398	#N/A
MT1XP1	-0.26616	0.0662444	-0.0431343	0.861993	-0.1162	0.509891
FBXO42	0.126589	0.484145	0.0752989	0.772015	0.068896	0.755417
SZRD1	-0.45959	0.000542595	-0.0752157	0.737221	-0.255754	0.0944026
SPATA21	-1.17055	6.23917e-05	-1.07365	0.00151298	-1.34248	3.05357e-05
NECAP2	-0.178002	0.276508	0.150122	0.470075	-0.083693	0.671998
RP4-798A10.2	3.65366	0.0343345	2.68959	0.231776	3.26062	0.0831015
CROCCP3	1.08586	0.507397	1.35304	#N/A	1.34624	0.430972
RNU1-1	-3.36078	#N/A	-3.34986	#N/A	-3.37593	#N/A
RP4-798A10.4	-3.36078	#N/A	-3.34986	#N/A	0.746398	#N/A
NBPF1	1.11991	4.76556e-10	0.133871	0.700342	1.05343	1.71814e-08
CROCCP2	0.145909	0.49808	0.107038	0.721683	0.237442	0.273122
MST1P2	1.40675	3.03522e-06	0.707882	0.0939903	1.50787	9.54902e-07
RNU1-3	2.97018	#N/A	4.68705	#N/A	0.00046665	#N/A
EIF1AXP1	-1.12583	0.143523	-0.856376	0.380881	-1.18061	0.17553
ESPNP	-4.28959	#N/A	-4.27867	#N/A	-0.182412	#N/A
CROCC	0.63495	0.0314166	0.412479	0.304521	0.704384	0.0227412
RNU1-4	-1.33503	#N/A	-1.09331	#N/A	-4.30474	#N/A
RNU1-2	-3.36078	#N/A	-0.164505	#N/A	-3.37593	#N/A
MFAP2	-4.85002	#N/A	-4.8391	#N/A	-1.66229	#N/A
RP1-37C10.3	-0.110831	0.876967	-7.67018	0.220862	-0.839384	0.244713
ATP13A2	-0.375111	0.0363328	0.239351	0.287501	-0.377445	0.0492589
SDHB	-0.564101	0.0127646	-0.537511	0.0478039	-0.177216	0.535916
PADI2	1.77162	1.5311e-10	0.765459	0.0509464	1.1088	0.000535723
RP11-380J14.1	0.015613	#N/A	3.21189	#N/A	0.00046665	#N/A
PADI1	0.120202	#N/A	-4.27867	#N/A	-4.30474	#N/A
PADI3	1.04901	#N/A	1.31065	#N/A	-3.37593	#N/A
PADI4	-0.991647	#N/A	-4.8391	#N/A	-4.86517	#N/A
AC004824.2	-3.36078	#N/A	-3.34986	#N/A	0.746398	#N/A
PADI6	-3.36078	#N/A	-0.164505	#N/A	-0.173055	#N/A
RCC2	-0.705105	7.96518e-05	-0.073932	0.808325	-0.490431	0.0124687
ARHGEF10L	-0.415525	0.0117223	0.444409	0.01273	-0.44207	0.0107373
RP11-473A10.2	-0.406217	#N/A	-0.164505	#N/A	-3.37593	#N/A
ACTL8	-1.89933	0.00899573	-1.46325	0.0826264	-1.82699	0.023331
RP11-174G17.2	-3.36078	#N/A	-3.34986	#N/A	-3.37593	#N/A
IGSF21	0.531393	0.650733	0.483315	#N/A	0.644136	0.613644
RP11-174G17	4.42541	#N/A	3.21189	#N/A	0.00046665	#N/A
RP11-422P22.1	0.015613	#N/A	3.21189	#N/A	0.00046665	#N/A
KLHDC7A	-4.28959	#N/A	-4.27867	#N/A	-4.30474	#N/A
RP1-8B22.1	2.97018	#N/A	0.0265387	#N/A	0.00046665	#N/A
PAX7	0.74285	#N/A	-0.178586	#N/A	-4.86517	#N/A
TAS1R2	-0.406217	#N/A	-3.34986	#N/A	-0.173055	#N/A
RP13-279N23.2	0.277184	0.423142	0.126565	0.808325	-0.0671947	0.893198
ALDH4A1	0.403191	0.0206443	0.466192	0.0167676	0.466618	0.00902693
IFFO2	-0.553961	0.480376	-0.503804	0.634867	-1.27769	0.161922
UBR4	0.363571	0.00843943	-0.25107	0.149306	0.224218	0.155418
RP1-43E13.2	0.497593	#N/A	1.31065	#N/A	1.70437	#N/A
EMC1	-0.173538	0.48171	-0.345878	0.216722	-0.185883	0.492771
MRTO4	-0.663068	8.88612e-07	-0.243247	0.184828	-0.411295	0.00567799
AKR7L	0.518171	0.783872	0.782549	#N/A	1.75408	0.264134
AKR7A3	0.708438	0.131763	0.811262	0.141408	0.582947	0.276808
AKR7A2	0.141239	0.380989	0.0771921	0.734376	0.163401	0.331952
PQLC2	0.657335	2.95219e-07	-0.0301633	0.909241	0.421827	0.00269331
CAPZB	0.0258637	0.891412	0.0510949	0.825815	-0.110315	0.528188
MINOS1-NBL1	-4.85002	0.348781	1.89233	#N/A	0.215133	0.91508
MINOS1	0.258067	0.632742	-0.185651	0.817374	-0.338365	0.59898
RPS14P3	0.015613	#N/A	3.21189	#N/A	0.00046665	#N/A
NBL1	2.97018	#N/A	0.0265387	#N/A	3.20334	#N/A
HTR6	2.30775	0.0334006	1.01083	0.560908	1.19365	0.400437
TMCO4	0.39156	0.0284422	0.579196	0.00204876	0.411544	0.0284864
OTUD3	0.441538	0.0610973	0.533121	0.0464545	0.319388	0.243332
PLA2G5	-1.09517	0.242352	-1.04542	#N/A	-6.70319	0.244669
PLA2G2D	0.202018	0.818213	0.808214	0.346113	-0.315231	0.759412
PLA2G2F	0.015613	#N/A	4.68705	#N/A	0.00046665	#N/A
RP3-340N1.2	0.015613	#N/A	0.0265387	#N/A	3.20334	#N/A
PLA2G2C	1.77506	0.0101894	1.55595	0.0661101	0.967731	0.273916
UBXN10	2.97018	#N/A	3.21189	#N/A	0.00046665	#N/A
VWA5B1	-0.0422586	0.983854	1.36784	#N/A	0.215133	0.91508
LINC01141	1.72783	0.140407	0.792605	#N/A	1.88574	0.125302
CAMK2N1	-0.449612	0.72123	-0.439664	#N/A	0.672126	0.555877
MUL1	0.127653	0.481686	0.227003	0.259714	0.0686134	0.757106
CDA	-1.824	0.14138	-0.848394	#N/A	-0.855266	0.492377
PINK1	-5.82507	#N/A	-0.752924	#N/A	-1.71788	#N/A
PINK1-AS	-0.14938	0.368973	0.258882	0.150451	-0.229654	0.166459
DDOST	-0.10171	0.549368	-0.0818104	0.720518	-0.0751966	0.696864
KIF17	0.718843	6.03281e-08	0.613691	2.83131e-05	0.355762	0.0203143
SH2D5	3.87399	#N/A	0.0265387	#N/A	0.00046665	#N/A
RP5-930J4.2	-3.36078	#N/A	-3.34986	#N/A	-3.37593	#N/A
HP1BP3	-0.117946	0.466524	0.261412	0.122212	-0.117016	0.50454
EIF4G3	-0.343638	0.015208	0.147605	0.45598	-0.298105	0.0502869
ECE1	-1.43924	5.58099e-18	-0.372949	0.0733374	-1.23541	5.57404e-13
PPP1R11P1	-0.205025	0.224694	0.0465507	0.866256	-0.014662	0.952975
RP11-293F5.8	1.04901	#N/A	-3.34986	#N/A	-3.37593	#N/A
HS6ST1P1	0.394582	0.0115282	0.327515	0.0838259	0.319752	0.0629979
NBPF3	0.11907	0.671372	0.278068	0.369106	-0.154753	0.622013
ALPL	0.120202	#N/A	-1.09331	#N/A	0.37467	#N/A
RP11-63N8.3	0.015613	#N/A	3.21189	#N/A	0.00046665	#N/A
RAP1GAP	0.898159	0.146783	0.702546	0.394405	1.31518	0.0286777
USP48	0.0773208	0.654312	-0.318026	0.0531531	0.0630211	0.750203
LDLRAD2	0.776873	0.109275	0.256265	0.751515	0.33197	0.605754
HSPG2	0.414732	0.00618988	0.153195	0.492249	0.345112	0.036459
CELA3B	0.497593	#N/A	-0.164505	#N/A	-0.173055	#N/A
CELA3A	2.97018	#N/A	0.0265387	#N/A	0.00046665	#N/A
LINC00339	-2.29807	#N/A	-0.180494	#N/A	-0.588373	#N/A
CDC42	-0.165753	0.513143	-0.301712	0.307301	-0.200137	0.465189
WNT4	0.015613	#N/A	4.13033	#N/A	3.20334	#N/A
RP11-415K20.1	0.015613	#N/A	0.0265387	#N/A	3.20334	#N/A
ZBTB40	0.0944743	0.657195	0.147273	0.565764	0.0957481	0.685346
EPHA8	0.518171	#N/A	-1.09331	#N/A	-4.30474	#N/A
C1QA	-2.95863	0.000236097	0.240255	0.753718	-1.86679	0.00747628
C1QC	-3.36078	#N/A	1.31065	#N/A	-3.37593	#N/A
C1QB	-1.39426	#N/A	-0.581199	#N/A	0.125894	#N/A
EPHB2	5.13497	#N/A	5.08776	#N/A	5.65145	#N/A
LACTBL1	0.525431	#N/A	-0.735304	#N/A	-0.18576	#N/A
KDM1A	0.12543	0.721327	0.0409552	0.942084	0.243736	0.496659
LUZP1	-0.225287	0.163822	0.109734	0.63167	-0.147055	0.429301
HTR1D	0.015613	#N/A	3.21189	#N/A	0.00046665	#N/A
RP5-1057J7.1	0.26933	0.873683	-0.178586	#N/A	1.0041	0.501976
HNRNPR	-0.522733	6.45473e-05	-0.143502	0.463019	-0.372448	0.00883327
ZNF436	0.0461044	0.8944	-0.186219	0.652672	0.209076	0.515939
C1orf213	1.44698	#N/A	-3.34986	#N/A	0.746398	#N/A
TCEA3	-1.06576	0.0742786	-1.70319	0.030938	-1.07932	0.10581
RP4-654C18.1	-0.431217	#N/A	-0.174874	#N/A	0.37467	#N/A
ASAP3	0.274765	0.775136	-0.183754	0.905296	0.0955798	0.93892
E2F2	-1.70525	1.68623e-25	-0.225056	0.313486	-1.52026	9.68768e-20
ID3	1.49218	0.321953	1.35304	#N/A	1.34624	0.430972
MDS2	0.931754	#N/A	-0.178586	#N/A	-1.66229	#N/A
RPL11	0.511536	6.5267e-05	-0.0756205	0.72832	0.355377	0.0110395
RP5-886K2.1	2.588	0.168202	1.31065	#N/A	1.70437	0.45782
TCEB3	0.0468176	0.809989	-0.1356	0.529347	-0.138308	0.456273
RP5-886K2.3	0.612763	0.0201661	0.0984543	0.840357	0.492991	0.0990233
PITHD1	-0.166251	0.348975	0.0101434	0.975053	-0.113773	0.578606
LYPLA2	-0.07927	0.670876	0.156663	0.45986	0.0242416	0.918162
GALE	-1.03336	0.190654	-0.389458	0.721919	-0.510404	0.567809
HMGCL	0.73319	1.01555e-07	0.175005	0.407238	0.490726	0.00113417
FUCA1	0.518899	0.0233274	0.325802	0.29094	0.545892	0.0239842
CNR2	2.4443	5.00054e-05	0.724564	0.488116	1.98209	0.00287157
RP11-4M23.2	-0.349742	0.07949	-0.0149813	0.969038	-0.267458	0.234191
RP11-4M23.4	4.42541	#N/A	0.0265387	#N/A	0.00046665	#N/A
PNRC2	-0.221618	0.205351	-0.237435	0.260943	-0.351658	0.0445641
SRSF10	-0.858989	4.02649e-11	0.0191602	0.945348	-0.825782	5.33587e-10
RP11-4M23.7	0.015613	#N/A	3.21189	#N/A	0.00046665	#N/A
RP11-293P20.2	-3.36078	#N/A	0.753936	#N/A	-0.173055	#N/A
RP11-293P20.4	4.42541	#N/A	0.0265387	#N/A	0.00046665	#N/A
IL22RA1	3.87399	#N/A	0.0265387	#N/A	0.00046665	#N/A
IFNLR1	4.42541	#N/A	3.21189	#N/A	3.20334	#N/A
RP11-10N16.2	4.82338	#N/A	3.21189	#N/A	0.00046665	#N/A
GRHL3	0.015613	#N/A	5.87647	#N/A	0.00046665	#N/A
STPG1	0.176236	0.864507	0.724564	0.488116	0.334154	0.758226
NIPAL3	0.816157	0.0354922	0.600531	0.242572	1.13527	0.00279506
RCAN3	1.12761	2.25325e-14	0.158096	0.533111	0.750568	2.73524e-06
RP4-594I10.3	0.015613	#N/A	3.21189	#N/A	0.00046665	#N/A
NCMAP	-0.406217	#N/A	2.28185	#N/A	1.30348	#N/A
SRRM1	-0.294403	0.0919804	-0.304409	0.144599	-0.250602	0.192492
CLIC4	-1.12351	3.57523e-10	-1.11989	1.02022e-08	-0.702044	0.000215757
RUNX3	0.537687	5.26092e-05	0.405745	0.00917649	0.463306	0.000919937
RP4-799D16.1	0.63252	0.507397	-1.37242	#N/A	0.453335	0.693935
RP4-781L3.1	0.015613	#N/A	0.0265387	#N/A	3.20334	#N/A
SYF2	0.228577	0.290162	-0.0139521	0.972775	0.0872349	0.758183
C1orf63	0.486782	0.00107916	0.145296	0.523896	0.583974	9.76434e-05
SDHDP6	-0.250516	0.0912018	0.14687	0.458247	-0.235062	0.138098
TMEM50A	-0.25367	0.0936745	-0.158694	0.427195	-0.3234	0.0350697
RHCE	0.344053	0.728293	0.713195	0.524252	-0.597963	0.629835
RP3-469D22.1	-0.479756	0.0287448	-0.0187694	0.965404	-0.374562	0.126501
TMEM57	0.00193732	0.993842	-0.0115041	0.970548	-0.228469	0.186531
LDLRAP1	-0.264193	0.103945	0.149968	0.491434	-0.112838	0.57122
RP11-70P17.1	0.518171	#N/A	-1.09331	#N/A	0.775563	#N/A
MAN1C1	0.190181	0.87015	0.584148	#N/A	-0.665328	0.618375
RP1-187B23.1	-3.36078	#N/A	-3.34986	#N/A	-3.37593	#N/A
SEPN1	-0.108059	0.688034	0.581125	0.0120205	0.0239605	0.944
MTFR1L	0.453479	0.0146761	0.258893	0.305722	0.110515	0.667797
AUNIP	-1.60651	5.55744e-25	-0.574892	0.00106189	-1.34897	1.7251e-17
RP1-125I3.2	0.015613	#N/A	3.21189	#N/A	0.00046665	#N/A
PAQR7	0.123478	0.544653	-0.27247	0.231478	-0.0654863	0.791302
STMN1	-0.591741	0.0040365	0.0471137	0.899798	-0.735724	0.00071251
MIR3917	3.87399	#N/A	0.0265387	#N/A	0.00046665	#N/A
PAFAH2	-0.262081	0.82627	0.00651533	#N/A	0.577548	0.598212
EXTL1	-1.0173	0.428258	0.0357919	#N/A	-0.189233	0.901928
SLC30A2	1.04901	#N/A	-3.34986	#N/A	-3.37593	#N/A
TRIM63	3.87399	#N/A	0.0265387	#N/A	0.00046665	#N/A
PDIK1L	0.259094	0.716226	-0.025639	0.982879	0.67054	0.309551
ZNF593	6.78422	#N/A	0.0265387	#N/A	0.00046665	#N/A
RP11-96L14.7	0.131205	0.449257	-0.135289	0.538364	0.274677	0.0958911
CNKSR1	-0.406217	#N/A	-0.164505	#N/A	-0.173055	#N/A
CATSPER4	3.87399	#N/A	0.0265387	#N/A	3.20334	#N/A
RP11-231P20.2	3.87399	#N/A	3.21189	#N/A	3.20334	#N/A
CEP85	0.060223	0.814836	-0.00154955	0.997523	-0.0279186	0.92919
SH3BGRL3	-0.484048	0.000184546	0.166616	0.36656	-0.510262	0.000109705
UBXN11	1.26282	0.151622	1.46048	0.153639	1.11536	0.261119
CD52	-1.6373	1.08965e-23	-0.653335	0.000260411	-1.50338	3.25974e-19
AIM1L	2.97018	#N/A	0.0265387	#N/A	0.00046665	#N/A
ZNF683	0.015613	#N/A	0.0265387	#N/A	3.20334	#N/A
LIN28A	1.04901	#N/A	1.31065	#N/A	-0.173055	#N/A
DHDDS	0.204135	0.501241	-0.0763513	0.876414	0.148802	0.676671
RP3-476K8.3	-1.08422	0.187358	0.00636302	0.997138	-0.989326	0.283431
HMGN2	-1.62029	0.00263477	-0.653349	0.311307	-2.34522	0.000631886
RPS6KA1	-0.221471	0.136347	-0.209431	0.243751	-0.332955	0.0228572
ARID1A	0.19794	0.188441	0.224016	0.2033	0.217615	0.166207
PIGV	-0.122081	0.552519	0.327483	0.111719	-0.0897236	0.706259
ZDHHC18	0.662006	0.165048	0.589398	0.333774	0.246873	0.702997
SFN	-1.89546	#N/A	-4.8391	#N/A	1.0041	#N/A
GPN2	0.0432035	0.836412	-0.174365	0.432106	-0.00668522	0.981461
GPATCH3	0.272764	0.151622	-0.0403385	0.906006	0.219182	0.304624
NUDC	-0.729442	1.3008e-08	-0.421969	0.00591323	-0.476155	0.000588869
C1orf172	-0.449612	0.72123	0.225307	#N/A	-0.75991	0.600798
RP11-344H11.4	0.707605	0.19765	0.773933	0.242634	0.803884	0.165622
OSTCP2	-0.0821853	0.833555	0.204756	0.652575	-0.211381	0.600798
TRNP1	0.273385	0.818668	0.392793	#N/A	0.386128	0.759412
FAM46B	-2.18548	0.12963	0.698494	0.563723	1.3087	0.131959
SLC9A1	0.0123101	0.957	-0.0728194	0.786089	-0.103522	0.621382
RP11-40H20.5	0.82976	0.632742	0.381844	#N/A	1.75408	0.264134
CHCHD3P3	-0.207334	0.178497	-0.156304	0.430244	-0.090479	0.629835
NPM1P39	0.0335188	0.857208	-0.192848	0.27834	0.139005	0.403605
SNRPEP7	0.015613	#N/A	0.0265387	#N/A	4.12279	#N/A
WDTC1	0.187268	0.587349	-0.186115	0.709048	-0.417717	0.26436
RP11-4K3__A.3	2.97018	#N/A	0.0265387	#N/A	0.00046665	#N/A
TMEM222	0.0714113	0.707624	0.0643268	0.802551	0.0846888	0.679054
RP11-4K3__A.5	0.73674	2.11874e-09	0.351933	0.0214393	0.47887	0.00030137
SYTL1	0.292856	0.121998	0.263663	0.262886	-0.0278795	0.920964
MAP3K6	-1.94506	9.1611e-30	-0.0757722	0.792807	-1.58656	3.42665e-20
FCN3	2.97018	#N/A	0.0265387	#N/A	3.20334	#N/A
GPR3	2.97018	#N/A	0.0265387	#N/A	0.00046665	#N/A
WASF2	-0.0289966	0.907398	-0.0573495	0.860186	0.0579136	0.827461
RP1-159A19.4	-3.36078	#N/A	-3.34986	#N/A	-3.37593	#N/A
AHDC1	-0.729212	0.0318773	-0.315133	0.498621	-0.213245	0.613644
FGR	0.0564194	0.776111	0.21724	0.284339	-0.267953	0.12893
RP1-159A19.3	-0.829082	0.00128434	-0.163899	0.68343	-0.334543	0.269071
IFI6	-0.104537	0.711961	0.534427	0.0309625	-0.409107	0.124525
FAM76A	0.196458	0.383849	-0.35314	0.184752	0.193035	0.436217
STX12	0.595078	0.0161329	-0.0784087	0.871461	0.290315	0.353726
PPP1R8	-0.267961	0.100681	0.0623098	0.808181	-0.127519	0.51646
SCARNA1	0.185721	0.587075	-0.405062	0.339696	-0.0858008	0.850043
THEMIS2	0.493711	0.0015248	0.137895	0.571309	-0.0194108	0.941299
RPA2	0.338524	0.302258	-0.0469173	0.939053	0.356363	0.318858
RP11-460I13.2	0.82976	#N/A	-0.174874	#N/A	0.37467	#N/A
XKR8	-0.906605	0.126104	-0.712987	0.346196	-0.642029	0.334429
EYA3	-0.0946126	0.596035	0.0518035	0.839861	-0.0722733	0.728726
RP11-460I13.6	5.60849	#N/A	0.0265387	#N/A	5.08077	#N/A
SPCS2P4	-0.2372	0.10479	-0.345777	0.0282169	-0.322375	0.0269932
RP5-1053E7.3	-0.291231	0.0486365	-0.306309	0.073434	-0.307338	0.0465826
PTAFR	-0.673815	0.0448432	0.45045	0.230248	-0.407867	0.289357
DNAJC8	-0.839946	1.00529e-05	-0.39802	0.0995149	-0.573557	0.00566059
ATPIF1	0.0750962	0.665884	-0.0695601	0.767048	0.167149	0.318667
SESN2	-1.0709	4.08982e-15	-1.25051	1.37922e-18	-1.09165	5.31614e-15
MED18	-0.163481	0.309911	-0.29632	0.0866802	-0.289677	0.0645895
PHACTR4	0.261308	0.119056	0.131929	0.577965	0.286635	0.103101
RP1-308E4.1	-0.290394	0.0400974	0.0271573	0.917184	-0.209137	0.184453
RCC1	-0.0129106	0.947895	-0.164035	0.392917	0.182144	0.265897
PRDX3P2	-0.298355	0.0416795	-0.122278	0.560091	-0.133552	0.452242
TRNAU1AP	-0.200839	0.277503	0.104622	0.693368	-0.0432903	0.864924
SNHG12	0.327547	0.0188869	0.522307	0.000245212	0.565961	1.84103e-05
TAF12	0.674642	0.00742901	0.208666	0.61404	0.709217	0.00756937
RP11-442N24__B.1	-1.23609	0.308132	-0.658456	#N/A	-1.37959	0.32831
GMEB1	-0.254421	0.128185	0.0682026	0.797855	-0.298592	0.0870399
YTHDF2	0.0347918	0.860067	0.114594	0.599997	0.0121816	0.958505
OPRD1	1.38402	0.265034	0.222119	#N/A	-0.18576	0.931165
RP1-212P9.3	2.97018	#N/A	3.21189	#N/A	0.00046665	#N/A
EPB41	0.104579	0.552484	0.256	0.162097	0.0625845	0.759412
RP4-604A21.1	0.276511	0.645175	-0.957764	0.219762	0.221291	0.758226
SRSF4	-0.182932	0.244565	0.218141	0.23143	-0.22071	0.173772
MECR	-0.109242	0.575023	0.0648486	0.809061	0.11622	0.578144
PTPRU	-1.40777	0.00066855	-0.311291	0.581877	-0.57491	0.204153
RP3-437I16.1	0.82976	#N/A	-4.27867	#N/A	-1.10186	#N/A
RP11-111I12.1	1.04901	#N/A	-3.34986	#N/A	0.746398	#N/A
RP3-357I16.1	-3.36078	#N/A	-3.34986	#N/A	-3.37593	#N/A
MATN1	0.015613	#N/A	0.0265387	#N/A	4.12279	#N/A
MATN1-AS1	-0.0422586	#N/A	-0.735304	#N/A	-4.86517	#N/A
LAPTM5	0.661994	6.93028e-07	0.26084	0.15069	0.513649	0.000298237
RP5-1125N11.1	-3.36078	#N/A	-3.34986	#N/A	-3.37593	#N/A
SDC3	-0.454008	0.622024	-0.637674	0.605734	0.590972	0.489437
PUM1	0.141809	0.38808	0.169683	0.385624	0.121151	0.50395
SEPW1P	-0.363205	0.64922	0.153736	0.894508	-0.290085	0.758226
NKAIN1	-0.444872	0.775136	-0.581199	#N/A	0.791039	0.560567
SNRNP40	-0.378272	0.00663519	-0.114481	0.586961	-0.385967	0.00775653
ZCCHC17	-0.300124	0.184407	0.279339	0.295812	-0.0337189	0.917022
FABP3	0.886522	0.253767	-0.540755	0.703264	-0.765779	0.509891
SERINC2	0.645693	2.09094e-06	0.50708	0.00115045	0.522872	0.000293233
RP11-439L8.2	-3.36078	#N/A	-0.164505	#N/A	-3.37593	#N/A
RP11-439L8.3	-0.406217	#N/A	1.31065	#N/A	-3.37593	#N/A
RP11-439L8.4	2.63831	1.70034e-49	0.748024	0.00190536	2.30751	1.67855e-36
RP11-73M7.1	0.015613	#N/A	0.0265387	#N/A	4.67988	#N/A
TINAGL1	0.518171	#N/A	-0.174874	#N/A	-0.182412	#N/A
HCRTR1	-3.36078	#N/A	-3.34986	#N/A	0.746398	#N/A
PEF1	0.275693	0.0866494	0.381955	0.029415	0.191806	0.293653
RP11-73M7.6	0.015613	#N/A	0.0265387	#N/A	3.20334	#N/A
COL16A1	0.120202	#N/A	0.381844	#N/A	-1.10186	#N/A
BAI2	-6.04386	0.221323	-0.183	#N/A	-0.978702	0.466083
SPOCD1	2.97018	#N/A	0.0265387	#N/A	0.00046665	#N/A
RP11-84A19.2	-0.406217	#N/A	-3.34986	#N/A	-0.173055	#N/A
RP11-84A19.4	-0.0805302	0.900538	-1.75881	0.0165462	0.147702	0.829032
PTP4A2	-0.186722	0.60442	0.287913	0.486221	0.0794285	0.859464
KHDRBS1	0.0210887	0.913077	-0.0350667	0.890754	-0.0817886	0.659055
RP11-277A4.4	0.122818	#N/A	-1.13792	#N/A	-0.588373	#N/A
TMEM39B	-0.064864	0.915271	-0.314548	0.665067	-0.0739604	0.915543
KPNA6	-0.201235	0.181224	-0.347801	0.0281864	-0.204889	0.199101
TXLNA	-0.0763189	0.659757	-0.124379	0.54432	-0.137779	0.427866
CCDC28B	-0.275364	0.167564	-0.0838724	0.790187	-0.432208	0.0329683
RP4-622L5.7	-0.117033	0.663049	0.155772	0.640956	0.0463239	0.891467
DCDC2B	-0.0436411	0.970394	-0.0337051	0.982879	-0.357937	0.759412
TMEM234	0.321048	0.533731	0.23917	0.742703	0.164199	0.799862
EIF3I	-0.205247	0.273579	0.198195	0.385624	-0.00990773	0.971898
MTMR9LP	1.03022	0.265215	1.96468	0.0305049	0.79634	0.463982
LCK	-3.36078	#N/A	-0.164505	#N/A	-3.37593	#N/A
HDAC1	-0.348074	0.0759869	0.0426623	0.901762	-0.267421	0.225129
MARCKSL1	-0.0910931	0.691458	0.237076	0.333244	0.114427	0.641108
TSSK3	0.63252	0.507397	0.32405	#N/A	-0.665328	0.618375
FAM229A	1.96499	0.00639456	1.5157	0.100238	2.33984	0.00116417
BSDC1	-0.211059	0.586216	0.00342665	0.997138	-0.0430168	0.931803
LRRC37A12P	0.015613	#N/A	0.0265387	#N/A	3.20334	#N/A
RP1-27O5.3	-1.03518	0.149951	-1.17529	0.202228	-1.18195	0.148667
ZBTB8A	0.118629	0.753586	0.155484	0.755148	0.180723	0.656113
ZBTB8OS	-0.359831	0.0153677	-0.307749	0.083744	-0.387485	0.0118729
RBBP4	0.172996	0.443306	0.250078	0.346024	-0.0390801	0.901928
SYNC	0.893202	0.312365	0.698494	0.563723	0.896573	0.357166
RP11-114B7.6	0.015613	#N/A	0.0265387	#N/A	3.20334	#N/A
KIAA1522	-0.570665	0.0167641	0.340441	0.233397	-0.285141	0.310785
YARS	-1.23616	1.05274e-23	-0.709776	1.62312e-07	-1.18481	2.23753e-21
S100PBP	0.479756	0.28757	0.218303	0.754456	0.023907	0.974135
FNDC5	-3.36078	#N/A	0.753936	#N/A	-3.37593	#N/A
HPCA	4.42541	#N/A	5.08776	#N/A	5.39414	#N/A
TMEM54	-4.28959	#N/A	0.381844	#N/A	-4.30474	#N/A
RNF19B	-0.0107299	0.962679	0.00816561	0.978653	-0.189211	0.293653
RP4-803A2.1	-0.406217	#N/A	-3.34986	#N/A	-3.37593	#N/A
RP1-117O3.2	-0.0682865	0.687906	0.0924365	0.66468	-0.0924743	0.605059
AK2	1.25424	0.0633008	1.97215	0.00377291	1.12081	0.136557
ADC	-1.63406	0.204843	-2.84758	#N/A	-0.189739	0.895558
TRIM62	-0.702098	0.309746	-0.262642	0.79619	-0.351068	0.662904
ZNF362	-0.0210141	0.922672	0.0268997	0.927349	0.0377871	0.871986
A3GALT2	0.518171	#N/A	-1.09331	#N/A	0.37467	#N/A
PHC2	0.981403	0.40002	0.389992	#N/A	0.791039	0.560567
RP11-415J8.5	1.02068	0.000498241	0.825877	0.0213708	0.832859	0.010977
TLR12P	0.015613	#N/A	0.0265387	#N/A	3.20334	#N/A
ZSCAN20	0.401261	0.141597	0.368448	0.283655	0.351985	0.250651
CSMD2	-0.867924	0.198265	-0.696004	0.425248	-0.342774	0.662904
RP5-1007G16.1	-3.36078	#N/A	0.753936	#N/A	2.01775	#N/A
C1orf94	2.97018	#N/A	0.0265387	#N/A	0.00046665	#N/A
SMIM12	-1.0173	0.428258	0.0357919	#N/A	-0.189233	0.901928
RP1-34M23.5	0.015613	#N/A	0.0265387	#N/A	4.12279	#N/A
GJA4	0.015613	#N/A	0.0265387	#N/A	4.12279	#N/A
RP5-997D16.2	2.97018	#N/A	0.0265387	#N/A	0.00046665	#N/A
DLGAP3	-0.288295	0.252216	0.191311	0.557721	-0.0687019	0.839998
RP11-244H3.1	5.13497	0.402337	6.51942	#N/A	5.08077	0.440091
RP11-244H3.4	0.338211	0.252132	-0.16988	0.717258	0.313175	0.340848
ZMYM6NB	-0.215715	0.227455	0.270233	0.182703	-0.182144	0.358777
RP11-248I9.2	-0.622143	0.215451	0.218303	0.754456	-0.23164	0.708356
ZMYM1	0.218425	0.50885	-0.065295	0.906319	0.593112	0.0453287
SFPQ	-0.648833	9.96931e-06	-0.23376	0.246879	-0.400695	0.0140063
ZMYM4	0.327122	0.0195938	0.225354	0.202439	0.287182	0.0561496
RPL5P4	0.551773	3.18459e-05	-0.0113628	0.968565	0.29101	0.0579541
KIAA0319L	0.397791	0.0178302	0.352947	0.0804146	0.311182	0.0962655
NCDN	-0.168019	0.379072	-0.136822	0.587398	-0.177748	0.388706
RP4-728D4.2	5.39107	0.375378	6.06599	#N/A	4.67988	0.486554
TFAP2E	0.877112	0.000788661	0.304186	0.463872	0.255584	0.49218
PSMB2	-0.586015	7.3357e-05	-0.464039	0.0070187	-0.347815	0.0368307
C1orf216	0.442581	0.641858	0.134111	0.934303	0.38761	0.730002
CLSPN	-1.78902	2.88934e-37	-0.414635	0.0141797	-1.26668	2.32585e-19
AGO4	0.241029	0.126179	0.408196	0.0130384	0.0449563	0.839958
AGO1	0.190618	0.257969	0.297558	0.108004	0.357944	0.0255519
AGO3	0.19636	0.273174	0.137287	0.567772	0.0848529	0.705885
TEKT2	-0.406217	#N/A	-3.34986	#N/A	-3.37593	#N/A
ADPRHL2	-0.187792	0.280487	-0.384083	0.0358358	-0.162611	0.398783
COL8A2	0.337381	0.415413	0.228124	0.706136	0.4799	0.259236
TRAPPC3	-0.00968815	0.964781	-0.139335	0.496811	-0.0362705	0.868599
MAP7D1	-0.333248	0.0283688	0.00545521	0.984296	-0.29278	0.0744551
THRAP3	-0.295638	0.0367538	0.0544972	0.812526	-0.156467	0.346993
SH3D21	-0.400145	0.119711	0.198107	0.563459	-0.35124	0.22118
RP11-268J15.5	-3.36078	#N/A	-0.164505	#N/A	-3.37593	#N/A
STK40	0.0653921	0.730887	0.0298809	0.917184	-0.224997	0.198669
LSM10	0.168791	0.391167	0.234167	0.305641	0.133552	0.549768
OSCP1	0.83505	0.2012	0.281137	0.800936	0.958975	0.162763
SNORA63_1	-1.33503	#N/A	-0.174874	#N/A	-0.182412	#N/A
MRPS15	-0.588926	8.75318e-06	-0.451851	0.00308667	-0.600026	9.54332e-06
CSF3R	0.876737	3.56004e-12	0.527595	0.000300869	0.531446	0.000101486
RP4-614N24.1	0.015613	#N/A	3.21189	#N/A	0.00046665	#N/A
GRIK3	-0.0950726	0.936836	0.903134	#N/A	-0.665328	0.618375
RP5-1180C18.1	-5.25264	#N/A	-2.05636	#N/A	-5.26778	#N/A
LINC01137	0.962254	0.0915694	-0.0981066	0.935572	0.89021	0.158698
ZC3H12A	-0.0219615	0.946157	0.127382	0.737742	0.0295337	0.936988
MEAF6	0.165681	0.322795	0.181021	0.375664	0.0757986	0.717118
SNIP1	-0.143048	0.40986	-0.0331491	0.906319	0.0368466	0.873812
RP3-423B22.5	2.97018	#N/A	5.87647	#N/A	4.12279	#N/A
DNALI1	0.015613	#N/A	0.0265387	#N/A	4.12279	#N/A
GNL2	0.0146097	0.937653	-0.333712	0.0357409	0.0630832	0.746954
RSPO1	0.851312	0.381234	1.46048	0.153639	1.01666	0.318667
C1orf109	-0.0218712	0.91947	-0.261106	0.186729	0.0908398	0.660287
CDCA8	-1.13412	0.00651942	-0.533059	0.318496	-0.788739	0.0847806
EPHA10	1.10534	0.3246	1.48972	#N/A	-0.588373	0.749225
RP11-109P14.2	2.01467	#N/A	1.31065	#N/A	0.746398	#N/A
MANEAL	-0.0653105	0.794429	0.47446	0.0273549	0.319019	0.136332
YRDC	-0.495561	0.129368	-0.0471719	0.935572	-0.0702557	0.877966
C1orf122	-0.366999	0.327838	0.405805	0.333195	0.124146	0.785146
MTF1	-0.144059	0.392745	-0.157081	0.447506	-0.180526	0.300856
INPP5B	-0.299857	0.0367867	-0.287474	0.088197	-0.318177	0.0329887
SF3A3	-0.265689	0.0648358	-0.0463417	0.848002	-0.277275	0.0656389
FHL3	0.349205	0.0430202	0.233145	0.302472	-0.103729	0.656183
UTP11L	-0.451697	0.0020931	0.0252668	0.931367	-0.306826	0.0624682
POU3F1	2.97018	#N/A	0.0265387	#N/A	0.00046665	#N/A
RP5-884C9.2	-2.8705	#N/A	-2.62879	#N/A	-1.71788	#N/A
RP11-334L9.1	-0.650462	2.83174e-07	0.0523317	0.821125	-0.650218	4.64535e-07
RRAGC	0.0350727	0.879811	0.105525	0.703264	-0.110518	0.630862
RP5-864K19.4	0.408973	0.714993	-5.81414	#N/A	0.0290524	0.987012
GJA9	-0.17928	0.25438	-0.0378543	0.885215	-0.0451248	0.829032
RHBDL2	-0.991647	#N/A	0.222119	#N/A	-4.86517	#N/A
AKIRIN1	0.204527	0.171245	-0.104998	0.617303	0.0903101	0.621012
NDUFS5	-0.283736	0.458762	-0.0112841	0.985976	0.0816493	0.868911
MACF1	0.0151045	0.938272	-0.00863852	0.976202	-0.1198	0.513116
KIAA0754	-0.138107	0.447667	-0.35982	0.0541652	-0.00287682	0.992503
BMP8A	0.00024251	0.999819	-0.591168	0.693531	1.04522	0.227097
OXCT2P1	-0.236304	0.643331	-0.407544	0.521767	-0.12539	0.843279
RP11-69E11.4	-0.133282	0.935351	0.389992	#N/A	-0.588373	0.749225
PPIEL	1.3403	2.61484e-05	0.635329	0.168944	1.05887	0.00294353
PABPC4	0.332431	0.275154	-0.477116	0.236826	0.319603	0.344512
RP11-69E11.8	0.162365	0.286136	-0.208631	0.234335	0.0309327	0.8816
SNORA55	0.015613	#N/A	6.75796	#N/A	0.00046665	#N/A
HEYL	-0.215952	0.822411	0.597499	0.545373	0.0477204	0.967104
HPCAL4	0.497593	#N/A	0.753936	#N/A	-3.37593	#N/A
PPIE	0.854088	0.305538	0.89238	0.38986	0.967731	0.273916
RP1-144F13.4	-0.889648	0.157282	-0.896641	0.262231	-0.392378	0.593905
BMP8B	-0.504702	0.00804569	0.0713465	0.821125	-0.261564	0.244138
TRIT1	0.0580897	0.780147	-0.168536	0.474124	0.0787729	0.730002
MYCL	0.910627	4.34705e-07	0.00445948	0.992256	0.3321	0.155171
MFSD2A	-0.992034	8.59248e-10	0.0183847	0.956211	-0.785764	3.67173e-06
RP3-342P20.2	-0.173435	0.585684	-0.0803906	0.867904	-0.165438	0.647738
CAP1	-0.313377	0.156747	-0.186333	0.537833	-0.32772	0.172144
PPT1	-0.18871	0.305729	0.00420705	0.9899	-0.248825	0.193404
RP11-115D7.3	-0.780377	2.17005e-06	-0.363845	0.0831453	-0.685584	8.09083e-05
RLF	-0.553694	0.00013086	-0.166648	0.431	-0.55719	0.000208399
TMCO2	0.015613	#N/A	4.13033	#N/A	0.00046665	#N/A
ZMPSTE24	0.0126098	0.954026	-0.0425636	0.878907	0.0059827	0.983271
COL9A2	1.04429	1.59947e-09	0.848884	1.39525e-05	0.78706	2.81574e-05
RP1-228H13.1	0.263914	0.668169	-1.00259	0.209388	-1.12353	0.116221
SMAP2	-0.0510997	0.776261	0.368629	0.0187314	-0.0493162	0.807106
ZFP69B	0.795304	0.00203776	0.259533	0.532021	0.593112	0.0453287
RP1-228H13.5	-3.36078	#N/A	-3.34986	#N/A	-3.37593	#N/A
ZFP69	0.420709	0.199433	-0.280495	0.575433	0.0586049	0.906552
RP11-656D10.3	2.01467	#N/A	1.71136	#N/A	1.30348	#N/A
EXO5	1.75857	0.3999	2.02462	#N/A	2.85041	0.145523
RP11-656D10.5	-0.511408	0.00161677	-0.277628	0.190547	-0.443733	0.0111512
RP11-656D10.6	3.87399	#N/A	0.0265387	#N/A	0.00046665	#N/A
ZNF684	-0.105013	0.894698	-0.353783	0.72238	0.22099	0.782539
RIMS3	0.944774	0.00547621	0.577878	0.218307	0.461464	0.293202
RP4-739H11.3	-0.959054	0.32205	-1.16652	#N/A	-0.697808	0.526242
NFYC-AS1	0.179199	0.258313	-0.0154307	0.956746	0.0352671	0.872887
NFYC	-0.0966633	0.801368	0.204756	0.652575	-0.000191464	0.999938
KCNQ4	-0.815298	0.252132	-0.0340671	0.976668	-1.03188	0.201927
CITED4	-0.463466	0.0143757	0.114952	0.697142	-0.284717	0.191371
RP11-348A7.1	-1.33503	#N/A	1.09581	#N/A	-0.182412	#N/A
CTPS1	-0.660691	6.0841e-07	-0.0681772	0.776376	-0.538747	0.00011014
SLFNL1	-0.0665146	0.936836	-0.277292	0.800936	0.448456	0.5499
SCMH1	-0.216802	0.159197	-0.124693	0.550967	-0.190674	0.255117
RP11-399E6.1	-0.0805302	0.900538	-0.567154	0.430033	-0.637444	0.303003
RP11-399E6.2	0.015613	#N/A	4.13033	#N/A	0.00046665	#N/A
FOXO6	0.531393	0.650733	0.0755707	#N/A	1.27467	0.225506
EDN2	-1.33503	#N/A	-1.09331	#N/A	-4.30474	#N/A
HIVEP3	-0.614954	0.000206604	-0.167029	0.497581	-0.52652	0.0030786
RP11-319C21.1	-3.36078	#N/A	-3.34986	#N/A	-3.37593	#N/A
FOXJ3	0.0947046	0.716153	0.105587	0.762021	0.327203	0.162539
RIMKLA	-0.0691548	0.816045	-0.377494	0.218003	0.162645	0.578162
ZMYND12	1.32521	0.218656	0.797737	#N/A	0.791039	0.560567
PPCS	0.190595	0.388718	0.170518	0.551815	-0.0553106	0.853272
CCDC30	0.643354	0.352217	-0.298918	0.803188	0.562345	0.476655
RP11-163G10.2	0.015613	#N/A	4.13033	#N/A	4.12279	#N/A
TMSB4XP1	0.485091	0.493527	-1.17214	0.269751	-0.191276	0.850043
PPIH	-0.155608	0.558829	0.0347725	0.935572	-0.295121	0.27661
YBX1	-0.813241	1.80804e-09	-0.656573	1.08638e-05	-0.620929	1.29398e-05
CLDN19	-5.56706	#N/A	-2.37078	#N/A	-0.188528	#N/A
LEPRE1	0.238408	0.117402	0.0257111	0.925678	0.285478	0.0677128
C1orf50	0.585382	0.000139721	0.199636	0.379107	0.516704	0.00157107
CCDC23	-0.0141808	0.952202	-0.188989	0.423577	-0.104743	0.641224
ERMAP	-0.0585327	0.935351	0.489947	0.474428	0.860986	0.0923668
RP11-342M1.3	0.125549	0.513143	0.152992	0.51679	0.202317	0.294653
ZNF691	-0.136046	0.885724	-0.308614	0.803858	0.389103	0.662239
RP11-342M1.7	2.97018	#N/A	0.0265387	#N/A	0.00046665	#N/A
RP11-342M1.6	0.752783	0.449257	-0.182438	#N/A	-1.71788	0.292079
ATP6V1E1P1	3.87399	#N/A	0.0265387	#N/A	0.00046665	#N/A
SLC2A1	-0.824175	2.21315e-11	-0.695976	1.62312e-07	-0.729537	7.56777e-09
SLC2A1-AS1	0.845815	0.482238	0.389992	#N/A	1.36877	0.239677
FAM183A	-3.36078	#N/A	-3.34986	#N/A	0.746398	#N/A
EBNA1BP2	-0.784961	2.85265e-06	-0.633704	0.000961525	-0.370833	0.0541597
TIE1	1.04901	#N/A	-0.164505	#N/A	1.30348	#N/A
MPL	1.04901	#N/A	-0.164505	#N/A	2.01775	#N/A
RP1-92O14.3	-0.406217	#N/A	-0.164505	#N/A	0.746398	#N/A
CDC20	-1.31405	4.5824e-18	-0.0188676	0.951134	-0.966116	5.69028e-10
ELOVL1	-0.747277	0.0324525	-0.585743	0.182149	-0.0671947	0.893198
MED8	5.13497	#N/A	4.68705	#N/A	0.00046665	#N/A
RP1-92O14.6	-0.373422	0.0188267	-0.343864	0.0689236	-0.383557	0.0221701
SZT2	0.223188	0.339242	-0.201175	0.528272	0.216531	0.402826
SZT2-AS1	-0.406217	#N/A	-0.164505	#N/A	0.746398	#N/A
HYI	0.132411	0.507397	-0.162981	0.515382	-0.123685	0.584068
PTPRF	0.11627	0.786915	-0.213393	0.713895	0.586069	0.103883
KDM4A	0.466122	0.000851734	0.334536	0.0495872	0.466621	0.00127999
ST3GAL3	0.70444	1.29092e-06	0.159	0.49173	0.555653	0.000364518
ARTN	1.93691	0.0136127	0.678744	0.613955	0.79634	0.463982
RP11-7O11.3	0.015613	#N/A	4.13033	#N/A	0.00046665	#N/A
IPO13	0.312613	0.0557915	0.12454	0.607781	0.379239	0.0230706
DPH2	-0.159817	0.356523	-0.0638374	0.803858	-0.110364	0.579288
ATP6V0B	-0.524411	0.000135776	-0.0767304	0.74332	-0.596342	1.93801e-05
B4GALT2	-1.1487	1.08883e-14	-0.231742	0.26792	-0.347171	0.0447843
CCDC24	0.0428657	0.965824	0.313753	0.783241	0.610109	0.451091
SLC6A9	-3.58113	2.96941e-05	-2.74627	0.000739201	-2.34522	0.000631886
RP5-1198O20.4	1.44698	#N/A	2.28185	#N/A	1.30348	#N/A
RP5-1198O20.5	-0.759293	0.585419	0.2938	#N/A	1.85548	0.0469251
KRT8P47	-3.36078	#N/A	-3.34986	#N/A	-3.37593	#N/A
KLF17	-0.395847	0.00298802	-0.37543	0.0135889	-0.325546	0.0234
DMAP1	0.0287478	0.899271	0.0662375	0.809219	0.112791	0.600798
ERI3	-0.0707722	0.810148	-0.285747	0.370262	-0.0592744	0.865078
RNF220	-0.454452	0.605226	-1.74028	0.16269	-0.451155	0.656136
TMEM53	-0.154504	0.428748	-0.00408792	0.990653	-0.128561	0.560009
C1orf228	0.822811	0.298338	0.637751	0.556521	0.334154	0.758226
KIF2C	-0.922022	3.97107e-05	-0.242847	0.443713	-0.879743	0.000242755
RP11-269F19.2	2.23209	0.252993	2.28185	#N/A	1.30348	0.600798
RPS8	0.274119	0.054075	-0.0839705	0.70603	0.218975	0.160802
RPS15AP11	0.453677	0.609857	-0.35124	0.803858	0.799914	0.361599
BEST4	2.87326	0.116314	2.50007	#N/A	2.49334	0.221233
PLK3	0.223426	0.298103	0.107553	0.735566	0.158574	0.526242
TCTEX1D4	0.595681	0.0234539	0.145049	0.74956	0.688326	0.0112031
BTBD19	1.56386	0.00995569	0.43813	0.691782	0.590972	0.489437
PTCH2	2.85156	1.91155e-08	0.0358731	0.97949	2.47851	4.01587e-06
EIF2B3	0.789832	6.45385e-10	0.119872	0.568315	0.678225	2.96878e-07
MRPS17P1	-0.406217	#N/A	-0.164505	#N/A	-3.37593	#N/A
HECTD3	0.616516	1.54936e-05	0.336603	0.0655736	0.491004	0.00133274
UROD	0.113602	0.496971	0.0837881	0.713895	0.132093	0.453972
ZSWIM5	0.289419	0.640507	-0.938758	0.250644	0.300615	0.662904
OSTCP5	-0.0604463	0.812686	0.0450795	0.901762	-0.119856	0.652696
HPDL	-1.22645	5.60735e-14	-0.434083	0.0297004	-0.796913	2.76069e-06
MUTYH	-0.00408029	0.991075	0.0552501	0.896389	-0.00587026	0.988539
TOE1	-0.856467	4.63306e-08	-0.102657	0.700284	-0.873969	7.86495e-08
TESK2	0.915554	0.0770905	0.576663	0.428398	0.570192	0.369207
RP11-291L19.1	-3.36078	#N/A	-3.34986	#N/A	-3.37593	#N/A
CCDC163P	0.556541	0.0385012	0.240741	0.553612	0.171377	0.64625
MMACHC	0.228726	0.154799	-0.135058	0.541896	0.211747	0.22388
PRDX1	1.03022	0.265215	0.0357919	#N/A	-0.189233	0.901928
HMGB1P48	2.97018	#N/A	0.0265387	#N/A	0.00046665	#N/A
AKR1A1	0.581838	0.030639	0.286517	0.467065	0.616312	0.0307364
NASP	-1.14297	1.41355e-12	-0.191714	0.417789	-0.919841	4.03642e-08
CCDC17	1.7511	0.00726468	1.71935	0.0236846	0.950947	0.254767
GPBP1L1	0.163802	0.291901	0.278301	0.0969081	0.125578	0.468042
RP11-767N6.2	0.934571	0.000167839	0.343704	0.369283	1.06623	2.45627e-05
TMEM69	0.203204	0.351206	0.145436	0.628797	0.0524281	0.86201
IPP	0.303145	0.375844	0.0728763	0.901228	0.0845646	0.859364
RP11-630I5.1	0.015613	#N/A	0.0265387	#N/A	4.12279	#N/A
MAST2	0.238332	0.440803	0.321395	0.387028	0.706966	0.0083865
PIK3R3	0.771703	0.000121247	0.36133	0.201995	0.682924	0.00158589
TSPAN1	1.24843	0.3246	-0.178586	#N/A	1.19365	0.400437
POMGNT1	0.174778	0.364092	0.156943	0.526235	0.375932	0.0367604
RAD54L	-2.02757	3.04784e-21	-0.0885446	0.789944	-1.50118	9.99272e-13
LRRC41	-0.490492	0.00578667	-0.176113	0.492727	-0.455736	0.0173273
UQCRH	-0.34429	0.150924	0.0348117	0.935572	-0.00617889	0.987996
NSUN4	0.254806	0.109694	0.21297	0.28293	0.377654	0.0159537
FAAH	1.14733	0.000424094	0.0461721	0.951066	1.29032	0.000101497
RP5-1109J22.1	2.99719	0.0980922	2.28185	#N/A	1.30348	0.600798
LINC00505	2.97018	#N/A	0.0265387	#N/A	0.00046665	#N/A
DMBX1	-2.8705	#N/A	-0.752924	#N/A	-2.63734	#N/A
MKNK1-AS1	-3.36078	#N/A	-3.34986	#N/A	-3.37593	#N/A
KNCN	0.015613	#N/A	4.13033	#N/A	0.00046665	#N/A
MKNK1	-0.00519672	0.99024	-0.200674	0.638926	0.0336361	0.936988
MOB3C	0.039316	0.864512	0.101195	0.713895	0.0287143	0.91508
ATPAF1	-0.436684	0.0033764	-0.0478339	0.85962	-0.484967	0.00161656
EFCAB14	3.87399	#N/A	0.0265387	#N/A	4.67988	#N/A
EFCAB14-AS1	0.101983	0.591913	0.19453	0.366163	0.0746036	0.739654
CYP4B1	1.75857	#N/A	1.31065	#N/A	-0.173055	#N/A
CYP4Z2P	3.87399	#N/A	4.13033	#N/A	4.12279	#N/A
RP11-346M5.1	0.015613	#N/A	3.21189	#N/A	0.00046665	#N/A
CYP4A11	0.015613	#N/A	0.0265387	#N/A	3.20334	#N/A
CYP4X1	-1.33503	#N/A	-0.174874	#N/A	-1.10186	#N/A
CYP4Z1	4.42541	#N/A	0.0265387	#N/A	5.08077	#N/A
CYP4A22-AS1	0.469722	0.559511	0.054305	0.970834	-0.066641	0.954454
RP1-18D14.7	-0.406217	#N/A	-3.34986	#N/A	-3.37593	#N/A
STIL	-0.79934	0.000250074	-0.114206	0.748748	-0.777237	0.000896269
CMPK1	0.0436265	0.810766	0.0894323	0.686614	-0.0890034	0.627654
RP11-511I2.2	0.593752	0.121999	0.774495	0.0731797	0.89498	0.016682
FOXE3	2.86818	0.0243318	0.381844	#N/A	2.07168	0.164351
FOXD2-AS1	-0.319557	0.102847	-0.449301	0.0425103	-0.705972	0.000220378
FOXD2	-0.946466	0.00199735	-0.289098	0.496633	-0.590492	0.0832953
RP11-543D5.1	2.97018	#N/A	0.0265387	#N/A	0.00046665	#N/A
TRABD2B	-0.668404	0.565978	-0.658456	#N/A	-0.978702	0.466083
RP11-543D5.2	0.015613	#N/A	0.0265387	#N/A	3.20334	#N/A
RP4-683M8.2	0.015613	#N/A	3.21189	#N/A	0.00046665	#N/A
SKINTL	-0.440227	#N/A	0.535379	#N/A	-0.18576	#N/A
SLC5A9	4.42541	#N/A	3.21189	#N/A	3.20334	#N/A
SPATA6	0.214719	0.873683	-0.181656	#N/A	-1.45988	0.398783
PPP1R8P1	0.171651	0.682042	0.185218	0.741884	0.111793	0.827507
RP11-329A14.1	-0.249168	0.153097	-0.615955	0.000417863	-0.373898	0.033203
AGBL4	-1.13936	0.0076759	-1.20998	0.0188378	-0.9638	0.0392265
BEND5	0.485791	0.213616	0.0996821	0.888665	0.470935	0.275698
RP11-141A19.1	0.015613	#N/A	4.13033	#N/A	0.00046665	#N/A
ELAVL4	1.01835	0.152713	0.57425	0.588628	1.23133	0.0924417
RP11-183G22.1	1.45693	0.0250266	0.487437	0.664373	0.937342	0.238031
FCF1P6	0.112927	0.837127	-0.383081	0.563525	0.136116	0.82574
DMRTA2	0.015613	#N/A	4.13033	#N/A	0.00046665	#N/A
FAF1	-0.4309	0.0025066	-0.0800017	0.734555	-0.114788	0.541082
MRPS6P2	-6.2338	0.205179	-0.372938	#N/A	-2.12662	0.160802
CDKN2C	-1.17742	6.23587e-19	-0.00943863	0.975053	-1.03768	1.97274e-14
C1orf185	2.97018	#N/A	0.0265387	#N/A	0.00046665	#N/A
CFL1P2	-0.0703602	0.684891	0.421469	0.005072	-0.101326	0.574524
RP11-296A18.3	1.75857	#N/A	0.753936	#N/A	2.49334	#N/A
RNF11	-0.197632	0.24019	-0.199399	0.332115	-0.221539	0.211846
RP11-296A18.5	1.15354	0.0475229	0.702546	0.394405	1.3507	0.0234868
TTC39A	1.24843	0.3246	0.792605	#N/A	-4.86517	0.431477
RP11-275F13.1	0.015613	#N/A	0.0265387	#N/A	3.20334	#N/A
EPS15	0.0761466	0.667305	0.11157	0.606258	-0.0561363	0.780634
RP11-191G24.1	0.497593	#N/A	1.31065	#N/A	0.746398	#N/A
CALR4P	-3.36078	#N/A	-3.34986	#N/A	-3.37593	#N/A
OSBPL9	0.450567	0.00134584	-0.0766983	0.750611	0.262187	0.106297
NRD1	-0.0382077	0.912641	-0.210866	0.591146	-0.0201793	0.961667
RP4-657D16.3	0.527323	0.105626	0.184127	0.726726	0.440338	0.234759
RAB3B	0.525431	0.732246	-0.178586	#N/A	1.64717	0.199992
TXNDC12	-0.760327	0.000167105	-0.423456	0.0963591	-0.875121	4.40075e-05
KTI12	-0.0630016	0.747162	-0.255012	0.197324	-0.0699149	0.749225
BTF3L4	0.110624	0.852767	0.227994	0.754456	0.285495	0.622752
ZFYVE9	0.451591	0.113055	0.00623432	0.991973	0.156125	0.684228
RP4-800M22.1	0.043025	0.941202	0.166805	0.818001	0.542791	0.26437
RP4-800M22.2	-1.75636	0.0433647	-0.913951	0.366818	-0.770542	0.385326
ANAPC10P1	-0.120609	0.499635	-0.0152805	0.959109	-0.247875	0.152297
CC2D1B	0.0716611	0.717254	-0.0246517	0.935783	-0.0846375	0.696268
PLA2G12AP1	0.212418	0.698321	0.135143	0.868683	-0.384015	0.540025
ORC1	-0.992221	6.63947e-13	-0.0520078	0.841697	-0.724126	5.32622e-07
PRPF38A	0.295887	0.0803411	0.102411	0.698362	0.281333	0.122739
ZCCHC11	0.0730204	0.730286	0.118794	0.650955	0.103417	0.646616
GPX7	0.238299	0.819556	0.394209	0.768591	0.38761	0.730002
FAM159A	-1.39426	0.406468	0.608222	#N/A	0.125894	0.944
COA7	0.128619	0.501959	-0.0335016	0.915062	0.177111	0.371881
NDUFS5P3	2.97018	#N/A	0.0265387	#N/A	0.00046665	#N/A
ZYG11B	0.466683	0.00494809	0.41039	0.0376747	0.236794	0.240086
RP11-159C21.4	0.231656	0.10867	-0.20161	0.253279	0.0840374	0.642648
ZYG11A	-0.0422586	#N/A	-0.178586	#N/A	-1.66229	#N/A
ECHDC2	1.12183	0.0173447	0.810636	0.192452	1.0989	0.0301374
SCP2	0.0581459	0.801852	0.0182757	0.959109	0.0053873	0.987073
PODN	-3.36078	#N/A	0.753936	#N/A	-3.37593	#N/A
SLC1A7	-3.36078	#N/A	0.753936	#N/A	-0.173055	#N/A
CPT2	-0.453476	0.639972	0.190425	0.890057	-0.697808	0.526242
RP5-1024G6.2	-0.370974	0.0134914	0.115864	0.60673	-0.353333	0.026676
C1orf123	0.225116	0.178193	0.00580602	0.984238	0.293251	0.0847811
RP5-1024G6.7	0.015613	#N/A	0.0265387	#N/A	3.20334	#N/A
MAGOH	-0.541934	0.0238587	-0.367307	0.233103	-0.414911	0.12234
LRP8	-0.699717	7.0166e-07	-0.220362	0.264545	-0.66019	6.36391e-06
RP4-784A16.5	3.87399	#N/A	0.0265387	#N/A	0.00046665	#N/A
SLC25A3P1	-0.406217	#N/A	-3.34986	#N/A	-3.37593	#N/A
DMRTB1	2.97018	#N/A	0.0265387	#N/A	0.00046665	#N/A
GLIS1	0.167243	0.860031	-0.184237	0.894811	0.0477204	0.967104
NDC1	-0.78221	4.42363e-08	-0.424274	0.0143984	-0.520662	0.000734675
YIPF1	0.0782548	0.683892	0.0649116	0.803858	-0.0013561	0.998301
DIO1	2.08064	0.0016889	0.974264	0.333195	1.6521	0.0276727
HSPB11	-0.553578	0.0478441	-0.0369962	0.942084	-0.598438	0.0499543
LRRC42	-0.256655	0.283499	0.0656613	0.863275	-0.214628	0.427866
HNRNPA3P12	-0.662766	0.230548	-0.697665	0.321162	-0.573659	0.358056
LDLRAD1	2.97018	#N/A	0.0265387	#N/A	0.00046665	#N/A
RP4-758J24.5	-0.431217	#N/A	-4.27867	#N/A	1.08894	#N/A
TMEM59	-0.799408	0.00311834	-0.55922	0.095591	-0.598768	0.0460523
TCEANC2	0.274943	0.103436	-0.266186	0.206685	0.181161	0.353156
RP4-758J24.4	-0.619836	0.543817	-0.0337051	#N/A	-0.547494	0.640036
AL353898.3	0.366647	0.314896	-0.389824	0.454842	0.208136	0.646331
CDCP2	0.015613	#N/A	0.0265387	#N/A	3.20334	#N/A
RP11-446E24.4	1.11199	0.220687	1.96468	0.0305049	1.78907	0.0363147
AL357673.1	-5.56706	#N/A	-2.37078	#N/A	-5.5822	#N/A
CYB5RL	0.207869	0.462893	0.108499	0.800152	0.591391	0.0179648
MRPL37	-0.69254	8.14438e-05	-0.627047	0.00186273	-0.514599	0.00722314
SSBP3	0.554003	0.108882	0.54382	0.201734	0.352465	0.400215
RP4-705F19.1	0.015613	#N/A	0.0265387	#N/A	3.20334	#N/A
ACOT11	-0.0162266	0.968654	0.0520451	0.922587	0.26188	0.440538
FAM151A	0.167243	0.860031	0.43813	0.691782	-1.05221	0.319644
MROH7-TTC4	0.015613	#N/A	6.06599	#N/A	0.00046665	#N/A
MROH7	0.0258152	0.986681	-5.55613	#N/A	0.476617	0.730002
TTC4	-0.482916	0.0750528	-0.581072	0.0734631	-0.571923	0.0513612
PARS2	-1.89546	#N/A	-0.735304	#N/A	-4.86517	#N/A
TTC22	2.97018	#N/A	0.0265387	#N/A	0.00046665	#N/A
C1orf177	0.497593	#N/A	0.753936	#N/A	0.746398	#N/A
DHCR24	-1.13494	2.10559e-09	-0.380281	0.115081	-1.25063	5.00016e-10
RP11-12C17.2	2.97018	#N/A	0.0265387	#N/A	0.00046665	#N/A
PCSK9	0.015613	#N/A	3.21189	#N/A	3.20334	#N/A
USP24	0.256379	0.095628	0.264275	0.145048	0.139729	0.441777
RP11-101C11.1	0.497593	#N/A	-3.34986	#N/A	-0.173055	#N/A
GOT2P1	0.015613	#N/A	0.0265387	#N/A	3.20334	#N/A
RP11-466L17.1	4.42541	#N/A	3.21189	#N/A	4.67988	#N/A
RP11-90C4.1	2.97018	#N/A	3.21189	#N/A	4.12279	#N/A
RP11-90C4.2	0.529141	#N/A	-5.24171	#N/A	-1.14545	#N/A
PIGQP1	-0.444872	#N/A	-1.13792	#N/A	-5.26778	#N/A
RP11-90C4.3	0.015613	#N/A	3.21189	#N/A	0.00046665	#N/A
PPAP2B	-0.349075	0.684777	-0.078627	0.952645	-0.565655	0.555877
RPL21P23	2.97018	#N/A	0.0265387	#N/A	4.12279	#N/A
PRKAA2	0.015613	#N/A	3.21189	#N/A	3.20334	#N/A
C1orf168	3.87399	#N/A	3.21189	#N/A	4.12279	#N/A
C8A	-4.28959	#N/A	-4.27867	#N/A	-1.10186	#N/A
C8B	0.015613	#N/A	3.21189	#N/A	3.20334	#N/A
RP5-1103B4.3	2.97018	#N/A	0.0265387	#N/A	0.00046665	#N/A
DAB1	0.952883	5.20471e-05	-0.201917	0.650955	0.463051	0.117797
HNRNPA1P6	-1.89546	#N/A	-0.735304	#N/A	0.528507	#N/A
RPS26P15	-1.96669	#N/A	-0.439664	#N/A	-1.1608	#N/A
RP11-414C16.1	0.981403	0.40002	-0.581199	#N/A	0.958558	0.45782
OMA1	0.627229	6.44606e-05	0.410727	0.0349589	0.473924	0.00596344
TACSTD2	0.015613	#N/A	3.21189	#N/A	0.00046665	#N/A
RP4-592A1.2	-0.309493	0.0420385	-0.131157	0.54435	-0.344609	0.0291583
MYSM1	0.0795339	0.655883	-0.244255	0.185407	0.00262111	0.992679
JUN	5.39107	#N/A	5.65824	#N/A	4.12279	#N/A
LINC01135	0.518171	#N/A	-1.09331	#N/A	1.34624	#N/A
PHBP3	-4.85002	#N/A	-1.65374	#N/A	-4.86517	#N/A
RP4-794H19.4	2.97018	#N/A	3.21189	#N/A	3.20334	#N/A
RP11-470E16.1	4.82338	#N/A	4.13033	#N/A	5.08077	#N/A
FGGY	1.01097	5.6845e-14	0.172601	0.423342	0.664373	4.3515e-06
HOOK1	4.82338	#N/A	4.68705	#N/A	5.39414	#N/A
CYP2J2	0.015613	#N/A	3.21189	#N/A	0.00046665	#N/A
C1orf87	0.497593	#N/A	0.753936	#N/A	0.746398	#N/A
PGBD4P8	0.015613	#N/A	3.21189	#N/A	0.00046665	#N/A
RP11-575B7.3	2.97018	#N/A	0.0265387	#N/A	0.00046665	#N/A
RP11-776H12.1	-0.406217	#N/A	-3.34986	#N/A	-0.173055	#N/A
RP11-436K8.1	1.71465	0.00165368	0.199253	0.867061	1.14466	0.0791479
NFIA	1.47651	0.00914789	0.915051	0.244344	1.00768	0.136622
RP4-802A10.1	2.97018	#N/A	0.0265387	#N/A	0.00046665	#N/A
RP5-833A20.1	0.015613	#N/A	3.21189	#N/A	0.00046665	#N/A
RP11-430G17.1	-3.36078	#N/A	0.753936	#N/A	-3.37593	#N/A
TM2D1	0.0765943	0.82468	-0.386839	0.306277	-0.550576	0.0862896
INADL	-0.296743	0.69551	-0.683179	0.477302	-0.0321659	0.975222
LAMTOR5P1	-0.209841	0.792752	0.134797	0.905296	0.19825	0.823004
KANK4	0.122818	0.936836	0.608222	#N/A	-1.14545	0.542215
USP1	-0.81997	1.96595e-10	-0.346358	0.0335878	-0.80679	8.0839e-10
DOCK7	-0.360686	0.0518556	-0.186377	0.465354	-0.336943	0.0950621
RP5-849H19.2	0.518171	0.783872	0.381844	#N/A	1.9216	0.208091
RP11-230B22.1	2.97018	#N/A	0.0265387	#N/A	0.00046665	#N/A
ATG4C	0.682807	1.71373e-06	0.372885	0.0390091	0.418417	0.00921005
RP11-335E6.4	0.015613	#N/A	3.21189	#N/A	0.00046665	#N/A
LINC00466	0.497593	#N/A	0.753936	#N/A	2.68289	#N/A
RP11-335E6.3	0.015613	#N/A	3.21189	#N/A	0.00046665	#N/A
RP4-792G4.2	3.87399	#N/A	0.0265387	#N/A	0.00046665	#N/A
RP4-792G4.3	1.18938	0.182914	0.392793	0.801333	0.672126	0.555877
ALG6	-0.205466	0.252288	-0.0888466	0.736692	-0.320226	0.0762581
ITGB3BP	-0.700974	8.20741e-07	-0.231367	0.240139	-0.707672	1.36083e-06
DLEU2L	-0.0186902	0.979968	-0.185567	0.827257	-0.994728	0.119999
PGM1	-0.194436	0.337103	-0.0786928	0.799745	-0.273244	0.196239
ROR1	1.09876	0.405182	1.01083	#N/A	1.64717	0.199992
CFL1P3	-0.80874	0.427856	-0.0337051	#N/A	-2.29443	0.119901
RP11-24J23.2	-1.33503	#N/A	-4.27867	#N/A	-1.10186	#N/A
UBE2U	-4.28959	#N/A	-4.27867	#N/A	-1.10186	#N/A
CACHD1	-0.0118019	0.988407	0.160866	0.86528	-0.128056	0.877966
RAVER2	1.44698	#N/A	1.71136	#N/A	2.27505	#N/A
JAK1	0.11259	0.505185	-0.0279503	0.917719	-0.019118	0.931165
RP11-182I10.3	-3.36078	#N/A	-3.34986	#N/A	0.746398	#N/A
RP4-535B20.2	-3.36078	#N/A	-3.34986	#N/A	-3.37593	#N/A
AK4	-2.4056	6.55561e-05	-1.65575	0.00814064	-2.29285	0.00041985
DNAJC6	-0.456088	0.527479	-1.17529	0.202228	-1.34947	0.105509
LEPR	1.28144	0.0238942	0.702546	0.394405	0.246018	0.782539
LEPROT	0.0816325	0.667683	0.474521	0.00403539	0.0521762	0.816317
RP4-630A11.3	-4.85002	#N/A	-4.8391	#N/A	-0.742842	#N/A
RP11-430H12.2	-0.444872	#N/A	-0.581199	#N/A	-2.06491	#N/A
PDE4B	0.46455	0.435374	0.396787	0.626895	0.341598	0.630268
SGIP1	0.529141	0.687906	0.132766	#N/A	-0.18748	0.919369
AL139147.1	0.015613	#N/A	3.21189	#N/A	0.00046665	#N/A
TCTEX1D1	0.482969	0.0164948	0.487025	0.0383043	0.10491	0.720815
WDR78	0.340237	0.810766	-0.581199	#N/A	0.125894	0.944
MIER1	0.0403834	0.830291	0.103387	0.635449	-0.0220189	0.919369
SLC35D1	0.00600857	0.982493	-0.366756	0.0715963	-0.0484382	0.84892
C1orf141	2.97018	#N/A	4.13033	#N/A	3.20334	#N/A
IL23R	2.97018	#N/A	0.0265387	#N/A	3.20334	#N/A
IL12RB2	0.123719	0.923763	0.917286	0.450571	0.536202	0.656136
SERBP1	0.730039	0.0020422	0.336228	0.329487	0.643687	0.0130695
RP11-393N21.1	-4.28959	#N/A	-4.27867	#N/A	-4.30474	#N/A
GADD45A	0.00480068	0.986681	-0.192952	0.438386	0.200683	0.334376
GNG12	0.82976	#N/A	-0.174874	#N/A	-1.10186	#N/A
GNG12-AS1	-0.668404	0.565978	-0.971716	#N/A	-1.37959	0.32831
RP4-609E1.2	2.97018	#N/A	5.08776	#N/A	4.12279	#N/A
DIRAS3	-3.36078	#N/A	-3.34986	#N/A	-0.173055	#N/A
WLS	-1.39426	#N/A	-0.581199	#N/A	-0.18748	#N/A
CTBP2P8	-1.89546	#N/A	0.222119	#N/A	-4.86517	#N/A
RPS7P4	0.015613	#N/A	0.0265387	#N/A	3.20334	#N/A
TCEB1P18	0.015613	#N/A	3.21189	#N/A	0.00046665	#N/A
RPE65	-3.36078	#N/A	-0.164505	#N/A	-3.37593	#N/A
DEPDC1	-1.06122	0.00123841	-0.0419485	0.943472	-1.48293	7.83357e-05
RP4-694A7.4	-3.36078	#N/A	-3.34986	#N/A	-3.37593	#N/A
RP11-424D14.1	0.0704825	0.947895	0.102197	0.946732	0.334154	0.758226
LRRC7	1.03022	0.265215	0.225307	0.896548	1.11536	0.261119
PIN1P1	-0.953213	0.195406	-0.364193	0.72238	-0.813992	0.323871
LRRC40	-0.475005	0.00127944	-0.371529	0.0350587	-0.459183	0.00309329
SRSF11	0.0358371	0.848916	-0.0372713	0.883488	0.0553361	0.774245
ANKRD13C	0.0597752	0.766902	-0.156003	0.49177	0.0327182	0.893985
HHLA3	1.06601	0.000118015	-0.186023	0.737742	1.08302	0.000182089
CTH	-0.305111	0.368973	-0.921615	0.0153429	-0.285525	0.455038
RP11-42O15.2	2.97018	#N/A	3.21189	#N/A	0.00046665	#N/A
RP5-952N6.1	4.42541	#N/A	3.21189	#N/A	4.12279	#N/A
RP11-99H8.1	0.015613	#N/A	3.21189	#N/A	0.00046665	#N/A
PTGER3	-1.70868	#N/A	0.0755707	#N/A	-2.37933	#N/A
ZRANB2-AS1	1.65919	0.259264	1.76078	#N/A	1.34624	0.430972
ZRANB2	-0.179667	0.383386	-0.0181528	0.959109	0.0898689	0.718442
ZRANB2-AS2	0.102058	0.887435	-0.574962	0.505911	-0.000189047	0.999938
RP11-115M14.1	0.015613	#N/A	0.0265387	#N/A	3.20334	#N/A
NEGR1	0.345345	0.668674	0.134567	0.917719	0.0293015	0.981461
GDI2P2	0.396074	0.00296759	0.0860086	0.693531	0.249752	0.0983288
RP4-660H19.1	-0.447704	#N/A	-0.895621	#N/A	-1.45988	#N/A
RP4-598G3.1	-4.28959	#N/A	-4.27867	#N/A	-4.30474	#N/A
RP4-788P17.1	3.87399	#N/A	0.0265387	#N/A	0.00046665	#N/A
LRRIQ3	0.396255	0.251012	0.043015	0.94688	0.0576031	0.911275
FPGT	-0.389466	0.429598	-0.587801	0.336279	-0.192301	0.752653
FPGT-TNNI3K	1.42374	0.178697	0.965223	#N/A	-1.14545	0.542215
TNNI3K	0.497593	#N/A	0.753936	#N/A	-3.37593	#N/A
RP11-439H8.4	-4.28959	#N/A	-4.27867	#N/A	-1.10186	#N/A
LRRC53	-1.0173	0.428258	-1.71035	#N/A	-0.189233	0.901928
C1orf173	-3.36078	#N/A	-3.34986	#N/A	-0.173055	#N/A
CRYZ	-0.35773	0.0956277	-0.0958298	0.779893	-0.366237	0.115797
TYW3	-0.0263827	0.900538	-0.0763208	0.764271	-0.198087	0.273916
LHX8	0.015613	#N/A	3.21189	#N/A	0.00046665	#N/A
SLC44A5	1.50795	0.214716	0.222119	#N/A	0.528507	0.759412
RP4-595K12.1	0.224311	0.342955	0.0403264	0.922551	0.682718	0.000799431
RP4-682C21.5	0.015613	#N/A	0.0265387	#N/A	3.20334	#N/A
ACADM	-0.372158	0.0114844	-0.203813	0.296387	-0.652	4.46088e-06
RP4-682C21.2	-0.180458	0.265034	0.220449	0.239819	-0.150169	0.401935
RABGGTB	0.522413	0.00873545	-0.0896968	0.803858	0.391944	0.0835776
MSH4	1.57214	1.28978e-07	0.528695	0.26082	1.77858	2.70643e-09
ASB17	2.97018	#N/A	0.0265387	#N/A	3.20334	#N/A
RP11-550H2.2	0.497593	#N/A	-3.34986	#N/A	-3.37593	#N/A
ST6GALNAC3	-0.250546	0.775136	0.0200673	0.988146	-0.191157	0.855761
TPI1P1	-1.05706	1.44329e-14	-0.410386	0.0154424	-0.883638	4.57273e-10
RP11-415A20.1	-4.85002	#N/A	-4.8391	#N/A	-4.86517	#N/A
ST6GALNAC5	1.08586	#N/A	-1.09331	#N/A	0.37467	#N/A
RP4-564M11.2	-3.36078	#N/A	-3.34986	#N/A	-0.173055	#N/A
PIGK	-0.0574535	0.755158	0.0566508	0.813758	0.0646811	0.751641
AK5	0.553824	0.0263261	-0.0302587	0.95328	0.41448	0.148647
ZZZ3	0.285289	0.114724	0.0689859	0.812526	0.129061	0.564794
USP33	0.00555692	0.981896	0.255024	0.175496	-0.118998	0.540603
RP4-706L14.2	-4.85002	#N/A	-0.735304	#N/A	-1.66229	#N/A
FAM73A	0.50374	0.383286	-0.574962	0.505911	-0.000189047	0.999938
RP11-181C21.4	-0.432561	0.00319608	-0.0782507	0.748756	-0.146762	0.42842
NSRP1P1	-0.241528	0.175441	-0.384229	0.0502899	-0.301805	0.103399
NEXN-AS1	2.97018	#N/A	0.0265387	#N/A	0.00046665	#N/A
NEXN	0.239663	0.747162	0.335275	0.723916	-0.104648	0.91508
FUBP1	-0.374173	0.00681677	-0.264024	0.124195	-0.25119	0.105654
DNAJB4	-0.210904	0.405219	-0.186302	0.576772	-0.233102	0.400301
GIPC2	-1.28226	0.22804	-1.32947	#N/A	-1.73735	0.183019
RP11-386I14.2	3.87399	#N/A	3.21189	#N/A	0.00046665	#N/A
RP11-386I14.3	0.01053	0.965824	-0.365518	0.0752122	-0.243694	0.217592
RP11-183M13.1	4.42541	#N/A	3.21189	#N/A	5.08077	#N/A
PTGFR	-4.28959	#N/A	0.381844	#N/A	-1.10186	#N/A
IFI44L	0.696149	0.57785	-5.24171	#N/A	0.125894	0.944
IFI44	0.529141	#N/A	-1.13792	#N/A	-5.26778	#N/A
RP4-641G12.4	0.0538291	0.761266	-0.233732	0.17973	-0.190805	0.235386
ELTD1	0.497593	#N/A	0.753936	#N/A	-0.173055	#N/A
PSAT1P3	-2.78248	1.71163e-108	-1.91453	9.68567e-53	-2.46392	5.21185e-85
ADH5P2	0.303363	0.736572	-0.184019	0.89923	0.289799	0.777968
RP11-115A15.2	-1.33503	#N/A	-1.09331	#N/A	0.37467	#N/A
RP11-115A15.1	0.015613	#N/A	0.0265387	#N/A	3.20334	#N/A
RP5-887A10.1	0.015613	#N/A	3.21189	#N/A	0.00046665	#N/A
RPL7P10	-0.110198	0.912641	-0.184237	0.894811	-0.066641	0.954454
RP3-445O10.1	0.176236	0.864507	-0.758984	#N/A	-0.765779	0.509891
LPHN2	1.8718	2.87408e-05	0.954121	0.132507	1.53123	0.00185722
RP5-837I24.1	-0.706171	0.00244518	-0.706652	0.00981119	-0.107876	0.738994
RP5-837I24.5	3.87399	#N/A	4.68705	#N/A	3.20334	#N/A
ST13P20	0.015613	#N/A	3.21189	#N/A	0.00046665	#N/A
RP11-147G16.1	0.015613	#N/A	4.13033	#N/A	0.00046665	#N/A
RP4-601K24.1	1.75857	#N/A	0.753936	#N/A	-0.173055	#N/A
RP11-170N11.1	0.015613	#N/A	3.21189	#N/A	0.00046665	#N/A
RP11-475O6.1	1.08586	0.507397	1.92827	#N/A	1.08894	0.549768
TTLL7	0.811432	0.371032	1.08232	0.300674	-0.408024	0.759412
PRKACB	0.558116	0.000112127	0.485753	0.0033563	0.283118	0.0981201
RP11-486G15.1	0.0464635	0.898119	-0.370374	0.329869	-0.0293067	0.944118
RP11-82H13.2	-0.132043	0.423575	0.268736	0.123282	0.0328067	0.879427
SAMD13	0.91202	0.212124	-0.0481165	0.975144	-0.190658	0.873845
DNASE2B	0.0258152	0.986681	0.2938	#N/A	-0.902794	0.577189
RPF1	-0.0619904	0.853538	-0.295748	0.410164	-0.216286	0.507728
GNG5	-0.272078	0.228851	0.0171011	0.967521	-0.198998	0.442525
SPATA1	-0.528108	0.269064	0.035932	0.966083	-0.000190707	0.999938
CTBS	0.367635	0.018066	0.264992	0.17763	0.312752	0.0650024
SSX2IP	0.273385	0.818668	0.542842	#N/A	0.218609	0.877966
LPAR3	-0.406217	#N/A	-0.164505	#N/A	0.746398	#N/A
MCOLN2	0.971074	1.50344e-09	0.424623	0.0481949	0.955419	7.31562e-09
WDR63	0.728973	0.261299	0.00636302	0.997138	-0.411595	0.660852
C1orf52	0.534195	0.0250266	0.2103	0.563723	0.454515	0.0871715
BCL10	-0.0977483	0.618996	-0.312486	0.123059	-0.182253	0.358333
RP11-131L23.1	-0.455152	0.57785	0.0931757	0.94113	0.168526	0.862258
DDAH1	-0.84284	0.591246	0.132766	#N/A	0.958558	0.45782
CYR61	0.120202	#N/A	0.381844	#N/A	0.775563	#N/A
ZNHIT6	-0.226153	0.398244	-0.283059	0.389405	0.140197	0.646815
COL24A1	1.19607	2.9234e-05	0.0672377	0.91915	0.975636	0.00202582
ODF2L	0.473174	0.0443613	-0.031111	0.947979	0.309438	0.265897
CLCA2	-0.406217	#N/A	-3.34986	#N/A	-3.37593	#N/A
CLCA1	1.65919	#N/A	-0.174874	#N/A	-0.182412	#N/A
CLCA4	-3.36078	#N/A	-3.34986	#N/A	-0.173055	#N/A
RP4-651E10.4	5.39107	#N/A	4.13033	#N/A	0.00046665	#N/A
CLCA3P	0.015613	#N/A	0.0265387	#N/A	3.20334	#N/A
SH3GLB1	0.806149	0.114194	0.637125	0.343297	0.771107	0.168424
SEP15	-0.193824	0.200926	0.133825	0.499657	0.0435744	0.831141
HS2ST1	-0.257492	0.127828	0.195167	0.358051	-0.058372	0.795858
RP11-384B12.2	-0.366999	0.385756	-1.06991	0.0260551	-0.265084	0.588785
LINC01140	2.97018	#N/A	0.0265387	#N/A	3.20334	#N/A
LMO4	-0.296258	0.0898342	-0.439006	0.0223463	-0.442597	0.0116796
RP4-544H6.2	-0.0422586	#N/A	-1.65374	#N/A	-0.18576	#N/A
RP11-76N22.2	0.82976	#N/A	0.381844	#N/A	0.37467	#N/A
RPL36AP10	0.497593	#N/A	-3.34986	#N/A	0.746398	#N/A
PKN2	0.45819	0.00190923	0.201644	0.327997	0.363337	0.0244832
TCEB1P19	0.931418	0.00289692	0.336506	0.5004	0.578695	0.127468
GTF2B	-0.0999078	0.732097	-0.186276	0.605734	-0.231135	0.435994
RP11-82K18.2	0.015613	#N/A	0.0265387	#N/A	4.12279	#N/A
CCBL2	0.255133	0.745597	-0.529191	0.629132	0.168526	0.862258
RBMXL1	0.0914576	0.663772	0.282655	0.189839	-0.115291	0.616563
GBP3	0.525431	#N/A	-0.178586	#N/A	-4.86517	#N/A
GBP1	0.015613	#N/A	4.13033	#N/A	0.00046665	#N/A
PTGES3P1	-0.48079	0.000213339	-0.235232	0.168663	-0.34623	0.0145379
GBP2	-0.334171	0.118888	0.217121	0.426116	-0.797371	0.000165646
GBP7	2.97018	#N/A	0.0265387	#N/A	0.00046665	#N/A
GBP4	-0.822337	6.73722e-05	0.0618061	0.867061	-0.656614	0.00320683
RP4-620F22.2	0.015613	#N/A	4.13033	#N/A	4.12279	#N/A
RP4-620F22.3	-3.36078	#N/A	-0.164505	#N/A	-3.37593	#N/A
GBP6	-3.36078	#N/A	-3.34986	#N/A	-3.37593	#N/A
CAPNS1P1	-0.306324	0.566765	0.166805	0.818001	-0.553408	0.333017
GBP1P1	-3.36078	#N/A	-3.34986	#N/A	-3.37593	#N/A
LRRC8B	0.403798	0.0775202	0.209746	0.524025	0.0932188	0.769865
RP5-1007M22.2	-7.22428	#N/A	-7.21336	#N/A	-7.23943	#N/A
RP11-413E1.4	8.38999	0.136594	7.69485	0.261567	7.13525	0.24543
LRRC8C	-0.190715	0.208234	-0.0401195	0.871461	-0.130436	0.449461
RP11-302M6.4	1.00599	1.03035e-05	0.279485	0.454842	0.690463	0.00824349
LRRC8D	-0.139414	0.40002	0.117309	0.583529	-0.239969	0.139615
GEMIN8P4	0.195506	0.672281	0.640052	0.159137	0.461464	0.293202
ZNF326	-1.01132	5.39252e-15	-0.421172	0.00770133	-0.65852	1.36778e-06
RP4-665J23.1	2.73767	0.139481	1.31065	#N/A	2.85041	0.145523
ZNF644	0.265113	0.375399	-0.0557576	0.916374	0.119822	0.757475
HFM1	-0.941968	2.70074e-12	-0.0861437	0.717258	-0.538282	0.000218907
CDC7	-0.687416	2.10241e-06	0.0827444	0.73865	-0.657504	1.2669e-05
RP11-47K11.2	-0.0121384	0.951511	-0.0164354	0.951297	0.0066459	0.977808
RP11-91I11.1	5.13497	#N/A	0.0265387	#N/A	0.00046665	#N/A
TGFBR3	-0.90627	0.32299	-1.04542	#N/A	-0.644372	0.539068
BRDT	-0.406217	#N/A	0.753936	#N/A	2.68289	#N/A
EPHX4	2.97018	#N/A	4.13033	#N/A	4.67988	#N/A
SETSIP	-0.228593	0.397201	-0.449071	0.14315	-0.58825	0.0270369
BTBD8	-0.0366435	0.923763	0.0403186	0.940561	-0.103448	0.795858
GAPDHP46	-0.406217	#N/A	-3.34986	#N/A	-3.37593	#N/A
PRKAR1AP	-0.163967	0.289575	-0.0867881	0.694744	-0.221461	0.158698
KIAA1107	0.0169325	0.944738	-0.104135	0.719722	-0.310283	0.128773
C1orf146	2.06838	0.136081	1.09581	#N/A	0.775563	0.697296
ACTBP12	0.497593	#N/A	-0.164505	#N/A	0.746398	#N/A
GLMN	-0.118228	0.506037	-0.301133	0.101496	-0.0823827	0.686517
RPAP2	0.442843	0.00309277	0.326624	0.0769936	0.375559	0.0205317
GFI1	0.168797	0.273866	0.362598	0.0203173	0.105081	0.556557
EVI5	0.61286	0.000267448	0.800589	5.03207e-06	0.572549	0.00130073
HMGB3P9	0.661104	0.378769	0.741001	0.423735	0.590972	0.489437
RP11-330C7.3	-1.39426	#N/A	-5.24171	#N/A	-0.588373	#N/A
RPL5	-0.287969	0.655151	0.356575	0.642154	-0.0228083	0.980599
SNORA66_2	0.0479752	0.822411	-0.298305	0.150501	0.241663	0.19363
FAM69A	1.38402	0.265034	0.792605	0.679464	2.429	0.0320868
MTF2	-0.224911	0.160738	-0.0698899	0.781363	-0.248139	0.141052
TMED5	-0.0335015	0.864242	-0.519706	0.000592584	-0.236486	0.145187
CCDC18	-1.05039	0.000471907	-0.579842	0.117677	-0.671015	0.0413573
RP4-717I23.3	0.616741	0.000319312	-0.00883781	0.981643	0.408806	0.0371016
DR1	-0.208302	0.171897	-0.165516	0.391566	-0.307265	0.0423884
FNBP1L	-0.668404	0.565978	-0.401229	#N/A	-0.408024	0.759412
BCAR3	1.26298	0.0177368	1.4799	0.0119546	0.972386	0.114348
RP5-1033H22.2	4.42541	#N/A	0.0265387	#N/A	3.20334	#N/A
DNTTIP2	-0.397554	0.0590538	-0.174941	0.559074	-0.269125	0.264134
GCLM	-0.63317	6.63892e-05	-0.102436	0.699621	-0.462166	0.00755686
CHCHD2P5	-1.89546	#N/A	-1.65374	#N/A	-0.18576	#N/A
RP5-837O21.3	-3.36078	#N/A	-3.34986	#N/A	-3.37593	#N/A
ABCA4	-1.89546	#N/A	-4.8391	#N/A	-1.66229	#N/A
ARHGAP29	5.79739	#N/A	4.68705	#N/A	3.20334	#N/A
GAPDHP29	0.340237	#N/A	-2.05636	#N/A	-2.06491	#N/A
RP11-148B18.4	0.015613	#N/A	3.21189	#N/A	0.00046665	#N/A
RP11-148B18.3	-0.303162	0.771961	-1.01621	#N/A	-0.357937	0.759412
ABCD3	-0.341513	0.0321585	-0.0870923	0.72834	-0.334602	0.0487945
F3	0.688386	0.000144593	0.665397	0.00115705	0.250845	0.287573
LINC01057	0.239663	0.747162	-0.720473	0.465354	0.0547354	0.954587
PGBD4P7	0.497593	#N/A	-3.34986	#N/A	-0.173055	#N/A
SLC44A3	0.497593	#N/A	-3.34986	#N/A	-3.37593	#N/A
CNN3	3.87399	#N/A	3.21189	#N/A	3.20334	#N/A
RP4-639F20.1	-1.89546	#N/A	-4.8391	#N/A	-0.18576	#N/A
ALG14	-0.719941	0.00243082	-0.141087	0.710045	-0.592143	0.023331
TMEM56	-5.25264	#N/A	-5.24171	#N/A	-5.26778	#N/A
RP11-57H12.2	0.015613	#N/A	0.0265387	#N/A	4.12279	#N/A
RP11-57H12.3	-2.29807	#N/A	-5.24171	#N/A	-0.588373	#N/A
RWDD3	0.59739	0.000610595	0.10612	0.728469	0.312408	0.137819
RP11-57H12.5	0.886522	0.253767	0.340739	0.793801	-1.02308	0.38754
RP11-14O19.2	-3.36078	#N/A	-3.34986	#N/A	-3.37593	#N/A
RP11-286B14.1	1.38402	0.265034	0.792605	#N/A	0.78581	0.621733
RP11-147C23.1	-3.36078	#N/A	-3.34986	#N/A	-0.173055	#N/A
RP5-898J17.1	-1.89546	#N/A	-4.8391	#N/A	-0.742842	#N/A
RP4-736I12.1	-1.11444	0.31549	-0.848394	#N/A	-0.379678	0.759412
EEF1A1P11	-1.3432	0.0284328	-1.07275	0.152061	-0.431779	0.527889
RPL7P9	0.382422	0.00401362	0.160377	0.387227	0.331795	0.0193578
PTBP2	0.373867	0.0358922	0.176094	0.48981	0.0887889	0.723274
DPYD	-0.523717	0.00104305	0.00458146	0.989088	-0.212489	0.273749
SEC63P1	-0.241112	0.111511	0.216235	0.238506	-0.261462	0.0990041
MIR137HG	0.015613	#N/A	3.21189	#N/A	3.20334	#N/A
RP5-1070A16.1	2.97018	#N/A	0.0265387	#N/A	0.00046665	#N/A
SNX7	0.015613	#N/A	4.68705	#N/A	0.00046665	#N/A
LPPR5	2.97018	#N/A	3.21189	#N/A	3.20334	#N/A
RP5-896L10.1	0.120202	#N/A	-1.09331	#N/A	-0.182412	#N/A
RP11-234N17.1	2.97018	#N/A	0.0265387	#N/A	0.00046665	#N/A
LPPR4	0.015613	#N/A	4.13033	#N/A	0.00046665	#N/A
RP11-413P11.1	2.97018	#N/A	0.0265387	#N/A	0.00046665	#N/A
PALMD	0.015613	#N/A	4.68705	#N/A	4.12279	#N/A
FRRS1	0.425275	0.0634385	0.123837	0.741884	0.404642	0.105407
AGL	0.225046	0.252288	0.285839	0.2118	0.2593	0.210845
SLC35A3	0.211625	0.295735	0.125119	0.66478	0.179663	0.429175
HIAT1	1.32756	7.80095e-05	1.18965	0.00237898	1.01551	0.00762294
RP4-714D9.2	-0.176366	0.338309	0.187232	0.401522	-0.192803	0.330378
SASS6	-0.936712	1.58583e-08	-0.276462	0.21991	-0.936554	6.12938e-08
TRMT13	-0.330075	0.723798	-0.184237	0.894811	0.344767	0.723488
LRRC39	0.412	0.598437	-0.070072	0.959109	0.307211	0.748502
DBT	0.350868	0.0215231	0.0740742	0.772573	0.404391	0.00948821
BRI3P1	-5.25264	#N/A	1.11527	#N/A	-2.06491	#N/A
RTCA	0.130325	0.435833	-0.0520139	0.83506	-0.116534	0.532913
RP5-837M10.1	1.04901	#N/A	-0.164505	#N/A	-0.173055	#N/A
CDC14A	-0.057013	0.934063	0.290692	0.700646	-0.0929345	0.90266
BCAS2P2	-0.316005	0.589363	0.68157	0.23436	-0.72542	0.24728
RP5-837M10.4	4.82338	#N/A	0.0265387	#N/A	0.00046665	#N/A
GPR88	3.87399	#N/A	4.68705	#N/A	3.20334	#N/A
RP11-84O12.3	0.015613	#N/A	0.0265387	#N/A	3.20334	#N/A
VCAM1	-3.36078	#N/A	-3.34986	#N/A	-0.173055	#N/A
EXTL2	0.0953913	0.635462	-0.0717064	0.801333	0.0660335	0.77653
SLC30A7	-0.285343	0.310867	-0.566633	0.0770455	-0.239536	0.454279
DPH5	0.856884	0.205138	0.22694	0.849515	0.74063	0.33552
AC093157.1	0.939373	2.17854e-09	0.478578	0.0170056	0.959365	2.22791e-09
RP11-421L21.3	-0.0422586	#N/A	-1.65374	#N/A	-0.18576	#N/A
RP4-575N6.2	0.00259017	0.990654	0.16187	0.388741	0.1325	0.434945
RP11-157N3.1	3.87399	#N/A	0.0265387	#N/A	4.12279	#N/A
RP11-411H5.1	0.015613	#N/A	3.21189	#N/A	0.00046665	#N/A
RP11-556K13.1	-0.427024	0.0699442	-0.170191	0.620514	-0.429866	0.0945554
OLFM3	0.82976	#N/A	0.381844	#N/A	0.37467	#N/A
RP11-202K23.1	0.273385	0.818668	-2.62879	#N/A	0.386128	0.759412
RP5-936J12.1	-0.406217	#N/A	1.71136	#N/A	-3.37593	#N/A
COL11A1	0.123719	0.923763	0.225307	#N/A	0.536202	0.656136
RP11-347K2.2	-3.36078	#N/A	-3.34986	#N/A	-3.37593	#N/A
RP11-153F1.1	0.122818	#N/A	-0.581199	#N/A	-1.14545	#N/A
RNPC3	0.404379	0.440079	-0.291995	0.721997	0.490082	0.383163
AMY2B	0.771388	0.185282	-0.025639	0.982879	0.178084	0.839231
ACTG1P4	0.543955	0.00599734	-0.157904	0.635848	0.350703	0.130956
AMY2A	1.58901	2.85716e-21	0.48787	0.038587	1.24205	2.19005e-12
AMY1B	-5.25264	#N/A	0.965223	#N/A	-5.26778	#N/A
AMY1C	1.72511	3.73242e-17	1.11188	3.56277e-06	1.46021	1.24412e-11
RP11-364B6.2	2.97018	#N/A	3.21189	#N/A	0.00046665	#N/A
FTLP17	-3.36078	#N/A	-3.34986	#N/A	-3.37593	#N/A
RP11-414B7.1	0.015613	#N/A	0.0265387	#N/A	3.20334	#N/A
RP11-251P6.1	0.015613	#N/A	3.21189	#N/A	5.08077	#N/A
RP11-90H3.1	-0.130991	0.777888	0.345788	0.491466	0.085277	0.877966
RP11-24P14.1	-0.406217	#N/A	-0.164505	#N/A	1.30348	#N/A
PRMT6	-0.169396	0.374777	-0.141933	0.567687	-0.205396	0.306369
NTNG1	0.428237	0.676378	-0.401229	#N/A	-0.189739	0.895558
RP11-270C12.3	-0.117861	0.852898	0.33196	0.634867	0.029453	0.969167
VAV3	0.446669	0.224556	0.513086	0.245423	0.728726	0.0413573
VAV3-AS1	-0.406217	#N/A	1.71136	#N/A	1.30348	#N/A
SLC25A24	-0.272553	0.266659	0.15285	0.651601	-0.552735	0.0257431
NBPF4	2.97018	#N/A	0.0265387	#N/A	5.65145	#N/A
SLC25A24P1	-3.36078	#N/A	-0.164505	#N/A	-0.173055	#N/A
NBPF6	0.015613	#N/A	4.13033	#N/A	0.00046665	#N/A
RP11-131J3.1	-0.431217	#N/A	-4.27867	#N/A	-4.30474	#N/A
FAM102B	-0.111446	0.578313	-0.0798679	0.778922	-0.167314	0.423723
HENMT1	-0.134799	0.452986	0.203686	0.320273	-0.24839	0.161454
PRPF38B	-0.0732079	0.683465	0.0257166	0.925678	-0.0943363	0.621245
FNDC7	1.30328	#N/A	0.782549	#N/A	-0.182412	#N/A
STXBP3	0.226901	0.138093	0.11789	0.580506	0.0743667	0.706301
AKNAD1	1.68442	0.0962526	0.797737	0.61952	1.36877	0.239677
GPSM2	-0.749001	4.21743e-06	-0.13587	0.596383	-0.92864	3.43851e-08
CLCC1	0.106463	0.570129	-0.0768806	0.770741	-0.0420011	0.860303
WDR47	0.625742	4.50066e-05	0.439296	0.0181614	0.582421	0.000291054
RP11-20O24.1	5.39107	#N/A	3.21189	#N/A	0.00046665	#N/A
RANP5	-3.36078	#N/A	-3.34986	#N/A	-3.37593	#N/A
TAF13	0.132879	0.452257	0.0480952	0.860186	-0.0376677	0.873422
RP5-1065J22.8	1.44698	#N/A	2.02462	#N/A	-0.173055	#N/A
TMEM167B	0.289118	0.0572068	0.105964	0.643094	0.0860688	0.662654
SCARNA2	0.119672	0.615219	0.155162	0.605984	0.198565	0.415788
RP5-1065J22.4	0.497593	#N/A	0.753936	#N/A	-0.173055	#N/A
C1orf194	0.015613	#N/A	4.68705	#N/A	3.20334	#N/A
KIAA1324	0.529141	0.687906	-2.05636	#N/A	0.958558	0.45782
SARS	-0.0579682	0.757214	-0.0772531	0.747377	-0.107037	0.575137
CELSR2	-0.713973	0.415307	-0.070072	0.959109	0.307211	0.748502
PSRC1	-1.14643	4.76222e-05	-0.874001	0.00759816	-1.03933	0.000588869
MYBPHL	2.97018	#N/A	4.68705	#N/A	3.20334	#N/A
SORT1	-1.00262	0.000974332	-0.706829	0.0544941	-0.966481	0.00354236
PSMA5	-0.292742	0.0450037	0.0299098	0.911321	-0.0153131	0.944118
SYPL2	-0.262081	0.82627	0.32405	#N/A	-2.85613	0.148667
ATXN7L2	0.414836	0.0676226	0.255937	0.410962	0.215111	0.443411
CYB561D1	0.125135	0.847934	-0.561967	0.469339	0.193446	0.777968
AMIGO1	-0.431217	#N/A	0.381844	#N/A	1.56453	#N/A
GPR61	-0.406217	#N/A	-3.34986	#N/A	-3.37593	#N/A
RP5-1160K1.8	0.015613	#N/A	3.21189	#N/A	0.00046665	#N/A
GNAI3	-0.16549	0.29894	-0.0936894	0.677543	-0.272187	0.0824967
GNAT2	-4.85002	#N/A	-0.735304	#N/A	-0.742842	#N/A
AMPD2	-0.0896464	0.784396	0.324048	0.33283	-0.167359	0.631324
RP5-1160K1.6	0.411901	0.249125	0.0164006	0.981334	0.663137	0.0577309
RPL7P8	2.97018	#N/A	0.0265387	#N/A	0.00046665	#N/A
GSTM4	1.58262	0.0563129	1.38299	0.185385	1.59747	0.0720274
GSTM2	0.928425	0.106633	1.16588	0.0712834	-0.104648	0.91508
AC000032.2	-4.28959	#N/A	-4.27867	#N/A	-4.30474	#N/A
GSTM3	-0.406217	#N/A	-0.164505	#N/A	0.746398	#N/A
NDUFA5P10	-3.36078	#N/A	-3.34986	#N/A	-3.37593	#N/A
RP4-735C1.6	-4.28959	#N/A	-1.09331	#N/A	-0.182412	#N/A
CSF1	-2.22005	3.35306e-06	-0.832805	0.0957416	-1.4026	0.00224237
AHCYL1	-0.46547	0.0297944	-0.339652	0.211929	-0.218262	0.396349
STRIP1	0.184562	0.277961	-0.183453	0.390226	0.189978	0.29672
RP4-773N10.6	-3.36078	#N/A	-3.34986	#N/A	-3.37593	#N/A
UBL4B	-0.406217	#N/A	-3.34986	#N/A	-0.173055	#N/A
SLC6A17	3.87399	#N/A	0.0265387	#N/A	4.12279	#N/A
RP5-1028L10.1	2.97018	#N/A	0.0265387	#N/A	5.08077	#N/A
KCNC4	-1.19059	1.19846e-05	0.0601732	0.897822	-0.43117	0.15784
RP5-1074L1.1	1.01079	0.321953	1.37993	0.233934	0.476617	0.730002
RBM15	-0.713973	0.415307	-0.594565	0.61404	-0.0766566	0.944118
SLC16A4	0.702911	0.00486696	0.232294	0.561236	0.338534	0.286013
LAMTOR5-AS1	-1.70868	0.276156	-0.181656	#N/A	1.16871	0.278521
LAMTOR5	-0.106577	0.548267	0.224776	0.237014	0.0355219	0.875405
KCNA10	3.87399	#N/A	0.0265387	#N/A	0.00046665	#N/A
KCNA2	0.015613	#N/A	5.08776	#N/A	3.20334	#N/A
RP11-284N8.3	2.97018	#N/A	0.0265387	#N/A	0.00046665	#N/A
KCNA3	0.0827238	0.747162	0.256698	0.344189	0.231561	0.33874
NRBF2P3	0.00900165	0.985364	-0.620182	0.1336	0.202026	0.605816
CD53	0.198605	0.775598	0.319039	0.719996	-0.530272	0.501976
RP11-96K19.4	-4.85002	#N/A	-4.8391	#N/A	-1.66229	#N/A
RP11-96K19.2	0.656475	1.5265e-06	0.154172	0.467048	0.237961	0.160802
LRIF1	1.09876	0.405182	0.535379	#N/A	-0.18576	0.931165
RP11-96K19.5	-6.55193	0.178781	-0.334068	#N/A	-2.44475	0.0901324
CCNT2P1	0.015613	#N/A	0.0265387	#N/A	3.20334	#N/A
DRAM2	0.371246	0.0240276	0.284253	0.167963	0.0668531	0.772661
CEPT1	0.22396	0.178781	0.181357	0.393436	0.00961685	0.969562
DENND2D	-0.0469008	0.825353	0.0553517	0.843866	-0.257482	0.165925
CHI3L2	-0.454008	0.622024	-1.04542	0.389094	-0.066641	0.954454
PIFO	5.60849	#N/A	0.0265387	#N/A	5.65145	#N/A
CHIAP3	0.015613	#N/A	3.21189	#N/A	0.00046665	#N/A
HIGD1AP12	0.015613	#N/A	4.68705	#N/A	4.12279	#N/A
PGCP1	0.015613	#N/A	0.0265387	#N/A	4.12279	#N/A
OVGP1	2.10641	2.55564e-14	0.211692	0.721771	1.99617	2.8643e-12
WDR77	-0.793886	0.00162031	-0.165058	0.671691	-0.474793	0.0954588
ATP5F1	-0.36458	0.00821452	-0.0508824	0.828882	-0.146462	0.388363
C1orf162	0.835866	0.00224659	0.854397	0.00640166	0.526364	0.109597
ADORA3	5.13497	#N/A	4.68705	#N/A	0.00046665	#N/A
RAP1A	-0.131929	0.761266	-0.212405	0.711346	0.0030777	0.998175
LINC01160	-0.444872	#N/A	-1.13792	#N/A	-0.588373	#N/A
FAM212B	-0.050994	0.781252	-0.256219	0.150981	-0.279173	0.0751788
DDX20	-0.144083	0.787685	-0.25777	0.713895	0.177099	0.759412
KCND3	1.94445	0.168054	2.45276	0.119174	2.33181	0.104055
KCND3-IT1	0.015613	#N/A	3.21189	#N/A	0.00046665	#N/A
RP5-965F6.2	0.385133	0.657793	-1.88049	#N/A	-0.916093	0.406841
CTTNBP2NL	0.477962	0.0134226	0.301495	0.240365	0.191225	0.44142
WNT2B	-0.193955	0.850797	0.733619	0.454842	-1.48677	0.206654
ST7L	-0.593245	0.0401552	-1.14231	0.000706387	-0.358765	0.281697
CAPZA1	0.0687523	0.804176	-0.134145	0.70653	0.0251957	0.941824
MOV10	-1.00389	0.000111705	0.0147131	0.976419	-1.2257	1.62352e-05
RHOC	-0.415822	0.00722592	0.0760843	0.768591	-0.683355	7.49587e-06
PPM1J	-0.406217	#N/A	-3.34986	#N/A	-3.37593	#N/A
FAM19A3	0.525431	#N/A	-0.178586	#N/A	0.215133	#N/A
RP11-426L16.7	0.525431	#N/A	-1.65374	#N/A	-4.86517	#N/A
RP11-426L16.8	-4.28959	#N/A	-1.09331	#N/A	-1.10186	#N/A
RP3-522D1.1	-0.991647	#N/A	-4.8391	#N/A	0.78581	#N/A
RP3-522D1.2	2.97018	#N/A	0.0265387	#N/A	3.20334	#N/A
SLC16A1	-0.500216	0.00874907	-0.383426	0.104185	-0.148527	0.54492
AKR7A2P1	0.445845	0.421131	0.182142	0.833969	0.947042	0.0625146
SLC16A1-AS1	-0.210651	0.716406	-0.429761	0.549247	-0.192151	0.77023
RP11-389O22.1	-0.976332	0.122312	0.243266	0.77875	0.411228	0.520425
RP11-31F15.2	4.82338	#N/A	0.0265387	#N/A	5.65145	#N/A
LRIG2	0.588475	0.000177594	0.213705	0.351057	0.550518	0.000869543
RP11-389O22.4	0.066506	0.741914	-0.11309	0.652157	0.159604	0.415614
RP11-389O22.5	2.23209	#N/A	1.31065	#N/A	-0.173055	#N/A
MAGI3	-0.719993	0.127351	-0.576852	0.340834	-0.226978	0.697212
RP11-512F24.1	-0.755234	0.0633451	-0.0689015	0.922551	-0.402216	0.394282
PHTF1	0.276511	0.645175	0.227767	0.791091	0.308432	0.642957
RSBN1	0.151021	0.404132	-0.0250957	0.935572	0.109116	0.59923
PTPN22	0.933877	1.5102e-07	0.370891	0.14148	0.436605	0.0447112
AP4B1-AS1	3.2285	0.00892386	2.5587	0.0984457	2.98943	0.0241874
BCL2L15	0.686272	0.405182	0.806448	0.423577	0.334154	0.758226
AP4B1	0.0336274	0.925476	0.146026	0.725035	-0.0528536	0.898166
DCLRE1B	-0.848413	5.47808e-09	-0.168093	0.443949	-0.637275	3.47973e-05
RP5-1073O3.7	0.931754	0.496971	-0.178586	#N/A	-0.18576	0.931165
HIPK1	0.0640596	0.75826	0.202037	0.359511	-0.00448485	0.987996
OLFML3	1.44698	#N/A	1.31065	#N/A	-0.173055	#N/A
RP4-590F24.1	-1.15726	#N/A	-0.895621	#N/A	-0.902794	#N/A
SYT6	-0.991647	0.592272	0.222119	#N/A	1.36117	0.318667
RP4-543J13.1	0.015613	#N/A	3.21189	#N/A	0.00046665	#N/A
TRIM33	-0.266988	0.13032	0.225643	0.294223	-0.128785	0.547479
RP4-591B8.2	0.015613	#N/A	0.0265387	#N/A	3.20334	#N/A
EIF2S2P5	-0.966452	0.153551	0.0763369	0.94388	-0.808534	0.285823
PKMP1	-3.36078	#N/A	-3.34986	#N/A	-3.37593	#N/A
BCAS2	-0.330336	0.168631	-0.336438	0.257579	-0.184816	0.516911
DENND2C	-0.447704	0.747162	-1.45234	#N/A	0.287061	0.850043
AMPD1	-1.39426	#N/A	0.608222	#N/A	-5.26778	#N/A
NRAS	-0.338729	0.237	-1.05316	0.000852514	-0.561957	0.0618325
CSDE1	0.0224699	0.939736	0.077948	0.839284	0.0920851	0.762095
SIKE1	-0.377361	0.0131441	-0.191245	0.3522	-0.244344	0.158387
SYCP1	0.518171	#N/A	0.782549	#N/A	-1.10186	#N/A
TSHB	0.015613	#N/A	0.0265387	#N/A	3.20334	#N/A
TSPAN2	1.46578	0.000113208	0.359832	0.600801	1.44284	0.000303901
RP4-666F24.3	-0.406217	#N/A	-3.34986	#N/A	-3.37593	#N/A
RP4-663N10.1	-3.36078	#N/A	-3.34986	#N/A	-3.37593	#N/A
NGF	2.97018	#N/A	0.0265387	#N/A	0.00046665	#N/A
CNOT7P2	-0.853556	0.127992	-0.582201	0.424559	-0.798961	0.201953
VANGL1	-0.276521	0.732345	0.363969	0.71114	-0.290085	0.758226
CASQ2	-0.406217	#N/A	0.753936	#N/A	-3.37593	#N/A
RP11-12L8.2	-0.406217	#N/A	-3.34986	#N/A	-3.37593	#N/A
SLC22A15	-0.390358	0.013459	0.011336	0.971636	-0.567818	0.000319855
MAB21L3	-0.167574	0.875853	-1.01621	#N/A	-0.0403442	0.975944
ATP1A1	-0.408405	0.0249388	-0.33527	0.135188	-0.203173	0.34895
RP4-655J12.4	3.87399	#N/A	3.21189	#N/A	4.12279	#N/A
CD58	-0.476767	0.00159015	-0.0501068	0.854177	-0.591046	0.000119872
NAP1L4P1	-0.3643	0.0078044	-0.381999	0.0130707	-0.501639	0.00020107
IGSF3	-0.374125	0.616047	-1.09333	0.248093	0.041375	0.967104
C1orf137	2.97018	#N/A	4.13033	#N/A	4.12279	#N/A
GAPDHP64	0.0466243	0.816107	-0.170518	0.425248	-0.0280994	0.905188
NEFHP1	-0.457689	0.384317	0.268565	0.698675	0.0353267	0.961224
CD2	2.97018	#N/A	0.0265387	#N/A	0.00046665	#N/A
PTGFRN	-0.251427	0.455751	-0.292898	0.497264	-0.26286	0.486416
CD101	-1.73232	0.0141417	-0.554933	0.511776	-2.61595	0.00653642
RP11-27K13.3	-0.0798315	0.936836	-0.691069	0.592415	0.388504	0.693935
TTF2	-0.906021	9.8792e-05	-0.151757	0.678657	-0.627914	0.0134746
TRIM45	0.0545929	0.965824	0.698494	#N/A	-1.37959	0.32831
VTCN1	-0.406217	#N/A	0.753936	#N/A	-3.37593	#N/A
MAN1A2	0.247303	0.157006	0.553824	0.00118233	0.255545	0.170039
FAM46C	-0.632416	0.000395901	-0.272383	0.257205	-0.188989	0.400437
AL365331.2	-0.440227	#N/A	-0.178586	#N/A	-0.742842	#N/A
RP11-134N8.2	0.015613	#N/A	0.0265387	#N/A	3.20334	#N/A
AL390877.1	5.13497	#N/A	4.13033	#N/A	0.00046665	#N/A
GDAP2	-0.254349	0.601447	-0.800519	0.153639	-0.323241	0.548833
WDR3	-0.378897	0.00937599	-0.223498	0.238912	-0.151258	0.399821
SPAG17	-1.23609	0.308132	-1.92914	#N/A	-0.665328	0.618375
TBX15	-0.84284	#N/A	0.389992	#N/A	-2.06491	#N/A
RP4-712E4.2	0.015613	#N/A	0.0265387	#N/A	3.20334	#N/A
WARS2	0.118459	0.552039	-0.162724	0.505911	0.131186	0.542215
RBMX2P3	0.459717	0.372074	0.253337	0.741622	0.390824	0.507586
RP11-418J17.1	0.576777	0.179833	-0.14844	0.847059	0.60225	0.194172
RP11-418J17.3	1.49218	#N/A	-4.27867	#N/A	0.37467	#N/A
RP5-834N19.1	-4.28959	#N/A	-1.09331	#N/A	-4.30474	#N/A
HAO2	2.97018	#N/A	4.68705	#N/A	4.12279	#N/A
HSD3B2	-1.89546	#N/A	-4.8391	#N/A	-4.86517	#N/A
RP5-871G17.5	2.97018	#N/A	0.0265387	#N/A	0.00046665	#N/A
HSD3BP2	2.97018	#N/A	0.0265387	#N/A	0.00046665	#N/A
GAPDHP23	0.015613	#N/A	0.0265387	#N/A	3.20334	#N/A
HSD3BP1	0.015613	#N/A	3.21189	#N/A	0.00046665	#N/A
GAPDHP58	0.401463	0.496045	-0.938758	0.250644	-0.0669721	0.937809
HSD3B1	-4.28959	#N/A	-4.27867	#N/A	-4.30474	#N/A
GAPDHP32	-0.431217	#N/A	-1.09331	#N/A	1.08894	#N/A
GAPDHP27	-0.447704	#N/A	-0.494916	#N/A	-1.45988	#N/A
HSD3BP4	1.44698	#N/A	0.753936	#N/A	0.746398	#N/A
GAPDHP33	-0.406217	#N/A	-3.34986	#N/A	-3.37593	#N/A
LINC00622	0.368827	0.575583	-0.765142	0.404951	0.22099	0.782539
ZNF697	0.50624	0.104639	0.233822	0.622182	0.369224	0.311059
PHGDH	-4.18921	1.1102e-153	-2.49091	5.78563e-74	-3.89357	1.24117e-133
HMGCS2	-0.406217	#N/A	1.31065	#N/A	-3.37593	#N/A
REG4	-1.89546	#N/A	1.01083	#N/A	-0.742842	#N/A
NBPF7	3.87399	#N/A	0.0265387	#N/A	3.20334	#N/A
PFN1P9	-4.28959	#N/A	-0.174874	#N/A	-0.182412	#N/A
ADAM30	2.97018	#N/A	0.0265387	#N/A	4.12279	#N/A
NOTCH2	0.661813	2.25745e-07	0.279891	0.0966415	0.5412	5.4289e-05
RP6-42F4.1	1.12282	0.00613502	-0.048659	0.959109	0.571024	0.273916
FAM72B	-1.07145	1.6802e-09	-0.532746	0.0117431	-1.3837	3.59436e-13
RP11-439A17.4	-0.0432893	0.975353	-1.71035	#N/A	-0.446536	0.759412
HIST2H3DP1	0.015613	#N/A	3.21189	#N/A	0.00046665	#N/A
HIST2H2BA	1.18292	2.93108e-09	0.166126	0.660576	0.959146	7.90823e-06
RP11-439A17.10	-1.07715	0.146908	-7.30026	#N/A	-1.09999	0.189033
FCGR1B	-8.99886	0.0510694	-0.381919	0.499545	-4.89168	2.69369e-05
RP11-343N15.1	5.13497	#N/A	0.0265387	#N/A	0.00046665	#N/A
SRGAP2C	0.61796	0.0228546	0.331333	0.391566	0.349548	0.293899
RP11-343N15.5	-3.36078	#N/A	-3.34986	#N/A	-3.37593	#N/A
AL592494.5	-0.0438186	0.965824	0.0358731	0.97949	-0.768749	0.439605
RP11-344P13.4	-0.406217	#N/A	-3.34986	#N/A	-3.37593	#N/A
RP11-344P13.3	0.425796	0.380869	-0.584516	0.390566	-0.107586	0.877979
EMBP1	-0.733335	0.31549	-1.09333	0.248093	-1.26751	0.136622
RP11-344P13.1	2.97018	#N/A	0.0265387	#N/A	0.00046665	#N/A
RP11-417J8.2	2.97018	#N/A	3.21189	#N/A	0.00046665	#N/A
RP11-417J8.6	5.60849	#N/A	0.0265387	#N/A	5.08077	#N/A
RP11-423O2.5	0.015613	#N/A	5.65824	#N/A	0.00046665	#N/A
ANKRD20A14P	0.905037	0.391891	-2.37078	#N/A	-0.188528	0.911206
RP11-782C8.2	2.97018	#N/A	4.68705	#N/A	0.00046665	#N/A
RP11-782C8.4	-0.406217	#N/A	-3.34986	#N/A	1.30348	#N/A
RP11-435B5.3	-3.36078	#N/A	0.753936	#N/A	1.30348	#N/A
RP11-435B5.4	0.340237	0.810766	0.132766	#N/A	0.125894	0.944
RP11-435B5.6	0.015613	#N/A	3.21189	#N/A	0.00046665	#N/A
RP6-206I17.1	0.298894	0.533221	0.0825997	0.917719	0.0761477	0.907857
RP6-206I17.2	-0.0749494	0.835888	0.126243	0.783249	-0.61209	0.0607671
RP6-206I17.3	-0.394499	0.27498	-0.299503	0.535402	-0.48142	0.224304
RP6-206I17.4	0.015613	#N/A	6.06599	#N/A	0.00046665	#N/A
PPIAL4G	0.494123	0.117111	0.442319	0.268	0.36122	0.327954
FAM72D	-1.25227	3.87103e-19	-0.515967	0.00170603	-0.925616	1.39522e-10
SRGAP2B	0.668722	0.0479193	0.437261	0.346113	0.948579	0.00422047
LINC00623	-0.220576	0.508108	-1.33752	0.000226705	0.273646	0.417762
AL592284.1	0.446065	0.100155	0.0250691	0.964132	-0.00779626	0.987996
PPIAL4B	0.535958	0.513143	-0.909298	0.478834	-0.340733	0.759412
RP11-640M9.2	0.311907	0.0466465	0.161473	0.456518	0.390613	0.0136217
WI2-1896O14.1	2.97018	#N/A	0.0265387	#N/A	0.00046665	#N/A
NBPF9	1.26217	2.7578e-11	0.420996	0.131271	0.864407	3.91663e-05
RP4-791M13.3	3.87399	#N/A	0.0265387	#N/A	4.12279	#N/A
PDE4DIP	1.92849	9.59525e-50	0.742408	8.29921e-07	1.82854	6.71378e-44
SEC22B	0.165834	0.302608	0.101082	0.651638	-0.0587759	0.768748
NUDT4P1	-0.190766	0.215576	-0.0733993	0.74927	0.0108233	0.962997
RP11-458D21.5	0.465248	0.000499429	0.102503	0.633498	0.328793	0.0255474
NBPF10	1.91891	0.00453947	0.974264	0.333195	1.18874	0.154011
HFE2	-0.431217	#N/A	-4.27867	#N/A	-1.10186	#N/A
TXNIP	0.78103	9.06308e-10	1.02519	1.97345e-15	0.501153	0.000287502
POLR3GL	0.384619	0.305472	0.519873	0.233397	0.420479	0.299493
ANKRD34A	1.63888	0.0461021	-0.752924	0.66468	1.37646	0.138851
RP11-315I20.1	1.39936	0.102873	-0.439664	0.803188	2.78542	0.000177831
LIX1L	0.171811	0.274719	-0.310789	0.0655572	0.24935	0.113492
RBM8A	-0.225415	0.495404	-0.301483	0.465354	-0.0567076	0.897444
GNRHR2	1.06671	0.0421138	0.499235	0.53329	0.955038	0.10111
PEX11B	0.183164	0.339856	0.300731	0.159137	0.241703	0.224304
ITGA10	0.123719	0.923763	0.0357919	#N/A	0.910701	0.388155
ANKRD35	-0.705712	0.576714	1.02323	#N/A	-0.446536	0.759412
PIAS3	-0.163369	0.367857	-0.438426	0.0160856	-0.327357	0.0625038
NUDT17	1.00058	8.58109e-06	-0.0501492	0.922587	0.65619	0.0116882
POLR3C	0.0968759	0.571724	0.00377776	0.989832	0.0475938	0.81846
RNF115	-0.0919474	0.594554	0.0319866	0.905296	-0.137827	0.43828
CD160	0.82976	0.632742	-1.09331	#N/A	1.9216	0.208091
PDZK1	1.91858	0.0924094	0.535379	#N/A	1.88574	0.125302
GPR89A	0.0506198	0.860152	-0.0633741	0.871461	0.160387	0.560567
WI2-925H4.1	2.97018	#N/A	0.0265387	#N/A	0.00046665	#N/A
GPR89C	-0.0685032	0.774293	0.0315889	0.931062	0.0400889	0.889558
PDZK1P1	0.720525	0.136855	-0.1855	0.833703	-0.568488	0.396252
NBPF11	0.491476	0.000503125	0.0381226	0.890057	0.407204	0.00730668
WI2-3658N16.1	0.395731	0.0194769	0.15392	0.538364	0.520305	0.00208193
ABHD17AP2	-0.0765352	0.659352	0.117177	0.572787	-0.0835462	0.657175
HYDIN2	-3.36078	#N/A	-0.164505	#N/A	-0.173055	#N/A
NBPF12	0.655883	0.000178078	-0.0470045	0.896694	0.342377	0.104953
RP4-704D21.2	2.97018	#N/A	0.0265387	#N/A	0.00046665	#N/A
NBPF13P	0.529141	0.687906	-0.180494	#N/A	-0.18748	0.919369
RP11-325P15.1	0.270659	0.0659208	0.281591	0.100162	0.20151	0.219379
RP11-325P15.2	-0.641421	5.65239e-07	-0.481536	0.00100971	-0.506501	0.000180686
PRKAB2	0.34061	0.115268	0.371802	0.147988	0.355616	0.12463
RP11-337C18.8	2.01467	#N/A	1.71136	#N/A	-0.173055	#N/A
FMO5	0.13914	0.504945	-0.247268	0.311827	-0.185346	0.40924
PDIA3P1	-0.299873	0.030766	-0.311826	0.0494527	-0.426637	0.00169329
CCT8P1	-0.211618	0.15339	-0.109286	0.598504	-0.226446	0.145476
CHD1L	0.0370541	0.865707	0.18931	0.38986	0.0370083	0.880474
RP11-337C18.4	-0.260502	0.638747	0.0479619	0.956746	-0.372077	0.542215
LINC00624	-3.36078	#N/A	-3.34986	#N/A	-3.37593	#N/A
BCL9	0.516918	0.0504142	0.356672	0.313927	0.241007	0.47421
ACP6	0.686272	0.405182	0.340739	0.793801	1.27113	0.097348
RP11-533N14.3	2.97018	#N/A	0.0265387	#N/A	0.00046665	#N/A
GJA5	2.97018	#N/A	0.0265387	#N/A	0.00046665	#N/A
RP11-314N2.2	0.015613	#N/A	3.21189	#N/A	0.00046665	#N/A
GJA8	-4.28959	#N/A	-4.27867	#N/A	-4.30474	#N/A
GPR89B	0.391827	0.102873	-0.261292	0.456189	-0.394121	0.170613
RP6-74O6.2	0.015613	0.999819	7.37469	0.286411	7.29463	0.2337
PDZK1P2	-8.42831	0.0707833	-8.41738	#N/A	-8.44346	0.124811
RNVU1-9	2.97018	#N/A	0.0265387	#N/A	0.00046665	#N/A
ABHD17AP1	-0.0834605	0.632742	0.091946	0.686082	-0.0266413	0.90386
RP11-495P10.8	0.015613	#N/A	3.21189	#N/A	0.00046665	#N/A
RP11-495P10.3	2.97018	#N/A	3.21189	#N/A	0.00046665	#N/A
LINC01138	-5.25264	0.302608	-5.24171	#N/A	2.09992	0.0382933
RP11-495P10.1	5.9644	#N/A	5.08776	#N/A	0.00046665	#N/A
RP11-495P10.10	0.015613	#N/A	3.21189	#N/A	0.00046665	#N/A
PPIAL4A	-0.0230502	0.979968	-1.45033	0.137483	-0.949916	0.252031
NBPF14	-0.0243779	0.965824	-0.448361	0.4212	-1.48317	0.00194886
RP11-289I10.2	-0.0138043	0.951187	0.349641	0.0588202	-0.369738	0.0321796
PPIAL4D	-7.22428	0.131338	-2.15214	#N/A	-0.863015	0.311689
NBPF20	1.47435	3.5237e-07	0.498523	0.274014	1.00984	0.00237604
NBPF15	0.947949	5.62055e-06	0.250969	0.463019	0.388048	0.149563
NBPF16	0.419595	0.00348374	0.0243703	0.933414	0.295196	0.0670013
PPIAL4F	6.69199	0.252288	0.0265387	#N/A	4.12279	0.551249
RP11-763B22.9	-4.85002	#N/A	-4.8391	#N/A	-4.86517	#N/A
RP11-14N7.2	4.42541	#N/A	0.0265387	#N/A	4.67988	#N/A
RP11-744H18.1	0.724747	0.432004	-1.92914	#N/A	0.453335	0.693935
NBPF23	-4.85002	#N/A	-4.8391	#N/A	-4.86517	#N/A
PFN1P12	0.015613	#N/A	0.0265387	#N/A	3.20334	#N/A
RNVU1-18	0.015613	#N/A	4.13033	#N/A	0.00046665	#N/A
RP11-403I13.4	5.39107	#N/A	5.08776	#N/A	0.00046665	#N/A
RP11-403I13.6	-3.36078	#N/A	-0.164505	#N/A	0.746398	#N/A
LINC00869	2.97018	#N/A	0.0265387	#N/A	0.00046665	#N/A
RP5-998N21.3	2.97018	#N/A	4.68705	#N/A	5.39414	#N/A
FCGR1C	-1.98104	3.75653e-05	-0.599866	0.269792	-3.28227	5.20217e-06
HIST2H2BB	-0.303162	0.771961	-0.540755	0.703264	0.631201	0.499862
RP5-998N21.10	0.689538	1.63714e-05	0.0735384	0.804714	0.558539	0.00121315
RP5-998N21.7	-4.85002	#N/A	-1.65374	#N/A	-4.86517	#N/A
FAM72C	-1.15726	0.421724	-0.181656	#N/A	-0.501902	0.758226
RP11-353N4.6	1.18142	4.88021e-06	1.09887	0.000162296	1.00952	0.000313419
RP11-277L2.3	0.311614	0.0309054	0.237647	0.185079	0.275802	0.075549
RP11-353N4.1	1.18057	0.152911	1.45192	0.12185	-0.408024	0.759412
RP11-353N4.2	3.87399	#N/A	3.21189	#N/A	0.00046665	#N/A
RP11-353N4.5	0.930668	0.0256664	0.669817	0.2229	0.36069	0.522403
RP11-196G18.1	0.276376	0.181224	0.238089	0.366585	0.386492	0.0645148
FCGR1A	-1.21335	2.51093e-12	-0.436181	0.0398057	-1.43796	6.60976e-15
HIST2H2BF	-0.153416	0.849649	0.0478957	0.968565	0.302953	0.702093
HIST2H3D	0.703898	0.108144	0.322893	0.631241	0.889909	0.0460769
HIST2H4A	-0.449612	0.72123	-0.439664	#N/A	-2.63734	0.194374
HIST2H3C	0.015613	0.999819	0.0265387	0.997806	9.53129	0.10111
HIST2H2AA3	0.647029	0.53015	-1.15363	#N/A	1.11536	0.261119
HIST2H2BD	0.265328	0.295285	0.0445045	0.921249	0.351253	0.179881
HIST2H2AA4	-1.83709	7.74607e-26	-1.26399	1.27336e-12	-1.71423	2.10381e-21
HIST2H3A	-1.50736	4.16611e-09	-0.604176	0.0398344	-10.4306	0.0482616
HIST2H4B	0.015613	#N/A	4.13033	#N/A	5.08077	#N/A
HIST2H2BE	-1.21865	2.77957e-24	0.0506227	0.826395	-1.0065	1.70292e-16
HIST2H2AC	-1.01672	5.8754e-17	-0.158551	0.397915	-0.919533	1.04568e-13
HIST2H2AB	-1.1986	6.79065e-23	-0.169864	0.361879	-0.961901	1.09277e-14
BOLA1	-0.450536	0.0594014	0.00515448	0.991102	-0.650683	0.00950433
SV2A	-2.36768	4.1075e-06	-0.486852	0.380035	-3.09141	4.82832e-06
SF3B4	1.04537	3.07814e-12	0.464275	0.0165657	0.722708	8.60413e-06
MTMR11	3.65366	0.0343345	3.38157	0.101665	3.37498	0.0699594
OTUD7B	0.161762	0.473065	-0.13764	0.661591	0.216601	0.357773
RP11-458I7.1	5.9644	#N/A	3.21189	#N/A	5.08077	#N/A
VPS45	0.217921	0.236497	0.42305	0.0261607	0.0801646	0.737593
PLEKHO1	0.33367	0.0865058	0.506233	0.0147127	0.261107	0.235307
ANP32E	-0.810243	1.25116e-10	0.0644199	0.783241	-0.838408	5.06421e-11
RP4-790G17.7	2.97018	#N/A	0.0265387	#N/A	0.00046665	#N/A
CA14	0.535447	0.536547	0.446684	0.713895	-1.02308	0.38754
APH1A	-0.100578	0.55182	-0.0358955	0.890057	-0.190957	0.24543
C1orf54	0.650436	0.000320342	0.674954	0.000805471	0.278167	0.222928
C1orf51	-0.447704	0.747162	-0.895621	#N/A	-0.501902	0.758226
MRPS21	0.21729	0.214809	-0.0244801	0.938579	0.179794	0.357773
PRPF3	0.662386	0.0141521	0.404152	0.2745	0.271233	0.446328
RPRD2	-0.0700823	0.688783	-0.00493056	0.985564	-0.0351779	0.870482
TARS2	-0.0646648	0.864507	0.024333	0.966174	-0.0835049	0.846735
ECM1	-1.82796	2.3055e-23	0.0760071	0.800936	-1.6733	8.69438e-19
LINC00568	1.08586	0.507397	1.09581	#N/A	2.33181	0.104055
RP11-54A4.2	-0.862022	0.0497079	-0.128366	0.855496	-0.414185	0.416995
ADAMTSL4	5.39107	#N/A	0.0265387	#N/A	0.00046665	#N/A
MCL1	-0.273506	0.0696837	0.248391	0.167945	-0.398607	0.00754487
ENSA	-0.466857	0.000464359	-0.0100935	0.971636	-0.45621	0.000955428
GOLPH3L	0.131334	0.479743	0.151225	0.509014	0.167563	0.388407
HORMAD1	0.623892	0.164833	-0.322664	0.665067	0.489351	0.345409
CTSS	0.862657	2.59247e-11	0.659539	4.09863e-06	0.386942	0.00959981
RP11-363I22.3	-3.36078	#N/A	-3.34986	#N/A	-3.37593	#N/A
CTSK	0.792519	0.00680549	0.365568	0.400972	0.221836	0.599304
ARNT	0.410847	0.0031164	0.341104	0.0382851	0.191524	0.252031
CYCSP51	0.015613	#N/A	3.21189	#N/A	0.00046665	#N/A
SETDB1	0.368744	0.0131651	0.0933203	0.699621	0.411141	0.00711088
CERS2	-0.274533	0.0629533	-0.14526	0.47123	-0.244316	0.124749
ANXA9	-0.447704	0.747162	-1.45234	#N/A	-0.188528	0.911206
FAM63A	-0.0230502	0.979968	0.0478957	0.968565	0.67054	0.309551
PRUNE	-0.0466349	0.829153	0.0781126	0.777277	0.0233319	0.927456
BNIPL	4.42541	#N/A	0.0265387	#N/A	0.00046665	#N/A
C1orf56	-0.406217	#N/A	-3.34986	#N/A	-3.37593	#N/A
CDC42SE1	-0.268728	0.067091	0.00422167	0.988146	-0.3677	0.0119006
GABPB2	0.0682059	0.740007	0.316282	0.106045	0.0627695	0.784178
SEMA6C	0.675852	0.176658	0.123504	0.894811	-0.311646	0.662239
TNFAIP8L2	-0.640071	2.7591e-06	0.302606	0.0798907	-0.471792	0.0012833
SCNM1	0.280218	0.058128	0.0449104	0.860537	0.196878	0.238031
VPS72	0.0755133	0.661694	-0.0841494	0.709457	0.00550262	0.983099
PIP5K1A	0.369463	0.0369914	0.162746	0.526386	0.399263	0.0313612
PSMD4	-0.190261	0.290878	0.24469	0.234194	-0.0392082	0.873845
RP11-126K1.2	0.015613	#N/A	0.0265387	#N/A	4.12279	#N/A
ZNF687	0.0886225	0.637299	0.176604	0.403361	0.0861456	0.678537
PI4KB	0.14586	0.626009	-0.0233322	0.964132	-0.20502	0.542619
RFX5	0.0705503	0.792508	0.0106085	0.980048	0.182876	0.487115
PSMB4	-0.058924	0.734953	-0.0744484	0.737742	0.0213557	0.919369
POGZ	0.135368	0.405182	-0.00463115	0.986854	-0.00914844	0.967628
CGN	-1.39426	#N/A	-5.24171	#N/A	0.125894	#N/A
TUFT1	1.25169	7.04862e-06	0.701469	0.0626672	1.21053	3.58177e-05
RP11-74C1.2	0.851312	0.381234	-0.182438	0.92344	0.910701	0.388155
SNX27	0.0834474	0.64922	0.137199	0.52565	-0.0296047	0.899529
RP11-98D18.1	0.015613	#N/A	0.0265387	#N/A	3.20334	#N/A
CELF3	-1.33503	#N/A	0.782549	#N/A	-4.30474	#N/A
AL589765.1	0.015613	#N/A	5.87647	#N/A	0.00046665	#N/A
RP11-98D18.7	0.345345	0.668674	-0.951566	0.407543	0.466595	0.590069
MRPL9	-0.3973	0.107988	-0.600951	0.0341474	-0.0552961	0.875796
OAZ3	0.015613	#N/A	5.87647	#N/A	0.00046665	#N/A
RP11-98D18.3	-2.29807	#N/A	-5.24171	#N/A	0.383198	#N/A
RP11-98D18.16	2.97018	#N/A	0.0265387	#N/A	0.00046665	#N/A
TDRKH	-0.879934	2.68612e-08	-0.443016	0.0219287	-0.656718	9.26279e-05
RP11-98D18.9	-1.28226	0.22804	-1.01621	#N/A	-1.02308	0.38754
LINGO4	3.87399	#N/A	0.0265387	#N/A	0.00046665	#N/A
RORC	-1.28226	0.22804	-0.183754	#N/A	-2.29443	0.119901
C2CD4D	-0.406217	#N/A	2.28185	#N/A	1.30348	#N/A
AL450992.2	2.00527	0.0749243	1.36784	#N/A	0.528507	0.759412
THEM5	-0.406217	#N/A	-3.34986	#N/A	-3.37593	#N/A
THEM4	1.31436	1.42607e-11	0.512838	0.0612343	1.13063	3.77877e-08
S100A10	0.127659	0.530776	0.154404	0.539608	0.0520645	0.841167
NBPF18P	0.120202	#N/A	-0.174874	#N/A	-4.30474	#N/A
S100A11	0.14041	0.371699	-0.072161	0.747377	-0.153129	0.356218
FLG-AS1	0.525431	0.732246	-0.178586	#N/A	0.78581	0.621733
HRNR	2.97018	#N/A	0.0265387	#N/A	0.00046665	#N/A
FLG2	-0.406217	#N/A	-3.34986	#N/A	-3.37593	#N/A
RP1-91G5.3	-0.0422586	#N/A	-0.178586	#N/A	-1.66229	#N/A
LCE3E	-1.89546	#N/A	0.792605	#N/A	0.528507	#N/A
LCE3A	-5.25264	#N/A	-0.581199	#N/A	-5.26778	#N/A
LCE2B	0.015613	#N/A	3.21189	#N/A	0.00046665	#N/A
LCE1F	2.97018	#N/A	0.0265387	#N/A	0.00046665	#N/A
LCE1C	2.97018	#N/A	0.0265387	#N/A	3.20334	#N/A
SMCP	0.015613	#N/A	0.0265387	#N/A	3.20334	#N/A
RP1-13P20.6	-3.36078	#N/A	-3.34986	#N/A	-3.37593	#N/A
SPRR2A	0.015613	#N/A	3.21189	#N/A	0.00046665	#N/A
SPRR2B	-0.431217	#N/A	-4.27867	#N/A	-1.10186	#N/A
SPRR2E	-4.28959	#N/A	-4.27867	#N/A	-4.30474	#N/A
PRR9	-3.36078	#N/A	-3.34986	#N/A	-3.37593	#N/A
RP1-140J1.4	0.187561	0.53344	0.162328	0.697071	0.34572	0.245361
PGLYRP3	2.97018	#N/A	0.0265387	#N/A	0.00046665	#N/A
PGLYRP4	3.87399	#N/A	3.21189	#N/A	0.00046665	#N/A
S100A9	-0.396363	0.265215	0.369478	0.366163	0.0945964	0.838556
S100A12	2.97018	#N/A	5.65824	#N/A	4.67988	#N/A
S100A8	0.563593	0.246679	1.29234	0.00487282	0.407311	0.477079
S100A7A	-3.36078	#N/A	-3.34986	#N/A	-3.37593	#N/A
S100A7	3.87399	#N/A	0.0265387	#N/A	0.00046665	#N/A
S100A6	-0.281752	0.56259	0.266769	0.662373	-0.585441	0.249173
S100A5	-1.15726	#N/A	-0.494916	#N/A	-0.501902	#N/A
S100A4	-0.384456	0.0127277	0.378684	0.0286766	-0.123154	0.532606
S100A2	0.122818	#N/A	-0.581199	#N/A	-0.588373	#N/A
S100A16	2.97018	#N/A	0.0265387	#N/A	3.20334	#N/A
S100A14	0.015613	#N/A	3.21189	#N/A	0.00046665	#N/A
S100A13	-3.36078	#N/A	-3.34986	#N/A	-3.37593	#N/A
RP1-178F15.5	0.583169	0.0209957	0.761016	0.00540243	0.747034	0.00326719
CHTOP	-0.0992056	0.56005	0.0727313	0.753581	0.0126692	0.954581
SNAPIN	-0.272988	0.0787286	0.14638	0.487519	-0.149175	0.415442
ILF2	-0.379341	0.00535497	0.112209	0.586617	-0.29337	0.0489991
NPR1	0.497593	#N/A	-3.34986	#N/A	-3.37593	#N/A
RP11-216N14.1	0.015613	#N/A	4.13033	#N/A	3.20334	#N/A
INTS3	0.631934	0.176467	-0.048659	0.959109	0.147702	0.829032
RP11-216N14.9	-0.195764	0.212684	-0.588397	6.31761e-05	-0.281754	0.0737498
SLC27A3	1.10734	0.00284689	0.639012	0.220516	1.22517	0.00138011
RP11-216N14.5	2.97018	#N/A	3.21189	#N/A	3.20334	#N/A
GATAD2B	0.304174	0.0477097	0.245282	0.19788	0.178206	0.320351
DENND4B	0.615737	0.000257056	0.166038	0.534639	0.312602	0.125147
CRTC2	0.0176682	0.936618	0.272512	0.160631	0.101803	0.621733
SLC39A1	-0.277591	0.378334	-0.071992	0.888277	-0.268863	0.444409
CREB3L4	0.402047	0.0113938	0.16099	0.488066	0.403857	0.0157682
JTB	-0.163985	0.296435	-0.0285888	0.914352	-0.196582	0.227142
RAB13	-0.102092	0.775136	-0.138399	0.774952	-0.275889	0.449699
RPS27	0.253367	0.670944	0.213355	0.800936	0.715494	0.183034
NUP210L	0.396359	0.564829	0.617692	0.441699	0.558969	0.432947
TPM3	-0.48491	0.00289852	-0.230927	0.293493	-0.361539	0.0452996
C1orf189	0.63252	0.507397	0.32405	0.824449	0.317411	0.795858
C1orf43	0.0184856	0.924465	0.079583	0.721919	-0.00653971	0.977981
UBAP2L	0.064879	0.714993	-0.00314562	0.991367	0.000926125	0.999549
HAX1	-0.40031	0.00511572	-0.227896	0.221916	-0.123828	0.500868
ATP8B2	-0.666668	0.299859	-0.252062	0.791456	-0.479583	0.514565
RP11-350G8.4	2.97018	#N/A	4.13033	#N/A	0.00046665	#N/A
IL6R	0.638833	0.000338405	0.544835	0.00948962	0.33204	0.124158
RP11-350G8.7	-5.56706	#N/A	-0.895621	#N/A	0.0687758	#N/A
SHE	1.83525	0.063373	1.25117	0.360114	1.78018	0.0962264
TDRD10	1.04901	#N/A	-0.164505	#N/A	0.746398	#N/A
UBE2Q1	0.33442	0.245466	0.104379	0.821125	0.218129	0.526946
RP11-61L14.6	0.015613	#N/A	0.0265387	#N/A	3.20334	#N/A
ADAR	-0.0176579	0.928142	0.159755	0.398503	-0.0452087	0.824303
KCNN3	0.0638511	0.936836	0.134797	0.905296	-0.283852	0.758102
PMVK	-0.431271	0.00679011	0.0800482	0.76113	-0.362941	0.0362574
PBXIP1	0.698666	5.55982e-07	0.770707	1.68453e-07	0.597055	4.70238e-05
PYGO2	0.0923002	0.60312	-0.0495688	0.847725	0.00749336	0.975944
SHC1	-0.0978742	0.565496	0.137382	0.496633	-0.0258814	0.905449
CKS1B_1	-2.24577	0.00108684	-0.531763	0.480263	-1.53035	0.0230694
FLAD1	0.059414	0.809359	-0.108136	0.726135	0.135653	0.580167
LENEP	0.218274	0.631055	-0.305934	0.61952	-0.192398	0.730002
ZBTB7B	-3.36078	#N/A	-3.34986	#N/A	2.01775	#N/A
DCST2	2.82045	5.33089e-12	0.117863	0.913935	2.25173	3.02164e-07
DCST1	0.497593	#N/A	-0.164505	#N/A	0.746398	#N/A
ADAM15	-0.323701	0.0227305	-0.355185	0.0264579	-0.203869	0.20773
EFNA4	0.015613	#N/A	5.40102	#N/A	0.00046665	#N/A
EFNA3_1	0.431474	0.0234001	-0.241182	0.380498	0.13334	0.600798
EFNA3_2	0.015613	0.999819	0.0265387	#N/A	7.99734	0.183287
EFNA1	2.97018	#N/A	0.0265387	#N/A	0.00046665	#N/A
SLC50A1	-0.215504	0.169962	-0.227946	0.2228	-0.172151	0.322909
DPM3	0.903463	0.0292165	0.0171272	0.984238	0.826828	0.0694255
KRTCAP2	-0.124347	0.445243	0.131929	0.512212	-0.0799075	0.671009
RP11-201K10.3	0.015613	0.999819	6.06599	#N/A	6.22681	0.323737
TRIM46	-0.0818706	0.757392	-0.419849	0.117104	-0.364242	0.136622
MUC1	-0.186184	0.534407	-0.150645	0.717329	-0.253991	0.431477
THBS3	1.28794	0.00826055	0.371272	0.66468	0.912999	0.112438
RP11-263K19.4	-8.02754	0.0880659	-1.52373	0.0392218	-1.53035	0.0230694
RP11-263K19.6	0.34509	0.0236197	0.0319753	0.911466	0.32937	0.0420208
GBAP1	0.781203	0.155818	0.732433	0.289643	1.01459	0.0691291
MTX1P1	6.11406	0.302608	4.68705	#N/A	5.65145	0.382445
GBA	-0.162558	0.631008	0.00427285	0.995148	0.0115083	0.981792
FAM189B	0.249012	0.777396	0.16025	0.905296	0.0477204	0.967104
SCAMP3	-0.0762246	0.768805	-0.139053	0.665067	0.288173	0.20736
CLK2	0.0512249	0.782574	-0.00739798	0.97949	0.0682974	0.736113
HCN3	-0.454452	0.605226	0.134567	0.917719	-0.191018	0.862258
PKLR	-0.84284	0.591246	0.608222	#N/A	0.601482	0.679054
FDPS	-0.975652	9.73749e-14	-0.382287	0.0195845	-0.785834	6.70794e-09
RUSC1	-0.421291	0.009938	0.0205858	0.947979	-0.245104	0.1953
ASH1L	0.228708	0.195133	0.372088	0.0498144	0.445713	0.00720109
POU5F1P4	1.28339	0.000182434	0.425448	0.450862	0.362553	0.471722
ASH1L-AS1	0.187286	0.432696	0.10303	0.772282	0.0419701	0.90013
DAP3P1	1.42374	0.178697	0.389992	#N/A	1.24456	0.297416
MSTO1	0.743937	7.28585e-08	0.295312	0.114755	0.694748	1.11585e-06
MSTO2P	-6.25576	5.03212e-20	-0.285482	0.272028	-0.138335	0.590069
DAP3	0.119793	0.462665	-0.118005	0.567168	0.0423809	0.839148
GON4L	0.43353	0.00360975	0.314493	0.0886003	0.485957	0.00143279
SYT11	-0.459068	0.0475229	-0.0226273	0.959109	-0.489029	0.0510096
RIT1	0.271237	0.0881496	-0.0308732	0.916264	-0.0421994	0.855042
KIAA0907	0.318704	0.0428627	0.279092	0.144713	0.311937	0.062581
SNORA42_2	-0.226305	0.416967	0.207252	0.548836	0.200838	0.502348
RXFP4	0.754348	0.0888928	0.530331	0.37618	0.733635	0.128758
ARHGEF2	-0.174469	0.576926	0.0655893	0.891056	-0.141163	0.696892
SSR2	0.557315	1.48273e-05	0.0719994	0.748748	0.327735	0.02347
UBQLN4	-0.120098	0.664839	-0.135102	0.715754	0.139397	0.63916
LAMTOR2	-0.0419644	0.850797	-0.374579	0.0608091	0.113247	0.599968
RAB25	0.273385	0.818668	-1.71035	#N/A	-1.71788	0.292079
MEX3A	0.0156899	0.949998	-0.64519	0.00124129	0.531694	0.0022486
LMNA	0.24513	0.0954666	0.448387	0.00264522	0.218118	0.168654
SEMA4A	0.499456	0.000171561	0.247566	0.157365	0.237079	0.132171
SLC25A44	0.00503312	0.983854	0.15405	0.475285	-0.0596404	0.780837
PMF1-BGLAP	-0.387767	0.00834532	-0.0221581	0.938492	-0.453301	0.00258972
BGLAP	-0.125215	0.668169	0.278353	0.37991	-0.244352	0.420412
PAQR6	1.60052	2.48749e-11	0.304561	0.478834	1.13206	2.21966e-05
SMG5	0.112697	0.49833	-0.0611908	0.800149	0.0273934	0.901928
TMEM79	0.0545929	0.965824	0.584148	0.652672	0.797868	0.427417
C1orf85	0.255644	0.139965	0.534308	0.00187661	0.0815508	0.722923
VHLL	-3.36078	#N/A	-3.34986	#N/A	-3.37593	#N/A
CCT3	-0.458971	0.00050218	-0.208368	0.240169	-0.110266	0.530476
RHBG	0.497593	#N/A	2.50007	#N/A	1.70437	#N/A
RP11-139I14.2	0.015613	#N/A	3.21189	#N/A	0.00046665	#N/A
C1orf61	-3.36078	#N/A	-3.34986	#N/A	-3.37593	#N/A
RP11-98G7.1	2.97018	#N/A	3.21189	#N/A	3.20334	#N/A
MEF2D	-0.283938	0.0437432	0.0255564	0.92194	-0.244773	0.107005
RP11-284F21.8	-4.85002	#N/A	-4.8391	#N/A	-0.742842	#N/A
IQGAP3	-0.613729	1.25896e-05	-0.114086	0.613955	-0.636074	1.06858e-05
APOA1BP	-0.340504	0.024951	-0.139085	0.521119	-0.250261	0.138482
GPATCH4	-0.336683	0.244072	-0.333804	0.361759	-0.231419	0.490816
HAPLN2	0.015613	#N/A	0.0265387	#N/A	3.20334	#N/A
BCAN	-4.28959	#N/A	-4.27867	#N/A	-4.30474	#N/A
NES	-4.85002	#N/A	-0.735304	#N/A	-1.66229	#N/A
RP11-66D17.3	2.97018	#N/A	0.0265387	#N/A	0.00046665	#N/A
CRABP2	3.01152	8.77817e-09	0.351317	0.76113	2.81153	2.31196e-07
ISG20L2	0.0208909	0.915938	0.00596638	0.982879	0.134126	0.446213
RRNAD1	0.343497	0.1169	0.0423732	0.917444	0.592618	0.00461399
MRPL24	-0.215945	0.162867	-0.436392	0.00552574	-0.0139913	0.951476
HDGF	-0.458038	0.00107796	-0.479688	0.00208697	-0.272119	0.088973
PRCC	-0.205397	0.197102	-0.0718591	0.768591	0.0677068	0.742335
SH2D2A	-3.36078	#N/A	-3.34986	#N/A	-3.37593	#N/A
NTRK1	-1.23609	0.308132	0.459952	#N/A	-1.37959	0.32831
INSRR	4.82338	#N/A	0.0265387	#N/A	5.65145	#N/A
PEAR1	0.015613	#N/A	0.0265387	#N/A	3.20334	#N/A
LRRC71	4.82338	#N/A	4.13033	#N/A	4.67988	#N/A
ARHGEF11	-0.197762	0.274488	-0.310144	0.127859	-0.188499	0.339465
RP11-110J1.2	-0.445268	0.0229079	-0.349227	0.15251	-0.355637	0.101115
KRT8P45	0.015613	#N/A	0.0265387	#N/A	3.20334	#N/A
ETV3L	-4.28959	#N/A	-4.27867	#N/A	-4.30474	#N/A
ETV3	0.386278	0.187874	0.580534	0.0723328	0.96085	0.000165693
CYCSP52	1.06087	0.0210102	0.271993	0.738301	0.834101	0.113158
RP11-85G21.1	-4.28959	#N/A	-4.27867	#N/A	-4.30474	#N/A
FCRL3	0.015613	#N/A	0.0265387	#N/A	3.20334	#N/A
FCRL1	-3.36078	#N/A	-3.34986	#N/A	-3.37593	#N/A
CD5L	2.19492	0.00863504	-0.181656	0.931805	0.476617	0.730002
MRPS21P2	0.0258152	0.986681	0.936752	#N/A	-0.501902	0.758226
RP11-451O13.1	2.97018	#N/A	0.0265387	#N/A	0.00046665	#N/A
KIRREL	0.0258152	0.986681	0.483315	#N/A	-0.902794	0.577189
RP11-404O13.1	0.015613	#N/A	3.21189	#N/A	4.12279	#N/A
ELL2P1	-0.292057	0.0769051	-0.406797	0.0258447	-0.0498094	0.829979
CD1D	-0.382198	0.158012	0.0614621	0.893117	-0.322172	0.289357
RP11-404O13.4	-3.27923	0.0675624	0.270014	#N/A	-1.56953	0.24543
RP11-404O13.5	0.015613	#N/A	4.13033	#N/A	0.00046665	#N/A
CD1A	-0.431217	#N/A	1.35304	#N/A	-4.30474	#N/A
HMGN1P5	2.97018	#N/A	0.0265387	#N/A	0.00046665	#N/A
CD1C	1.75857	#N/A	1.31065	#N/A	0.746398	#N/A
CD1B	2.97018	#N/A	3.21189	#N/A	4.12279	#N/A
CD1E	-4.28959	#N/A	-4.27867	#N/A	-4.30474	#N/A
EI24P2	-0.657957	0.00277994	-0.41974	0.132002	-0.276882	0.292079
RP11-144L1.4	0.497593	#N/A	-3.34986	#N/A	-3.37593	#N/A
RP11-144L1.8	-0.991647	#N/A	-4.8391	#N/A	0.215133	#N/A
OR10Z1	0.015613	#N/A	3.21189	#N/A	3.20334	#N/A
SPTA1	3.87399	#N/A	4.68705	#N/A	3.20334	#N/A
OR6K1P	0.015613	#N/A	3.21189	#N/A	0.00046665	#N/A
OR6N1	0.015613	#N/A	0.0265387	#N/A	4.67988	#N/A
MNDA	0.154618	0.573027	0.490121	0.0659156	-0.135019	0.675132
PYHIN1	-1.89546	#N/A	-4.8391	#N/A	-4.86517	#N/A
IFI16	0.720704	3.07649e-07	0.249413	0.210552	0.300123	0.0787306
AIM2	0.340237	0.810766	-1.13792	#N/A	0.383198	0.81067
CADM3	-0.0432893	0.975353	-0.439664	#N/A	0.0290524	0.987012
FCER1A	-0.091068	0.763944	0.428634	0.12855	-0.687866	0.0107974
OR10J3	2.97018	#N/A	0.0265387	#N/A	0.00046665	#N/A
RP11-550P17.5	0.82976	#N/A	-4.27867	#N/A	-1.10186	#N/A
OR10J1	0.015613	#N/A	3.21189	#N/A	0.00046665	#N/A
RP11-180D21.3	-5.25264	#N/A	-2.05636	#N/A	-0.18748	#N/A
OR10J5	2.97018	#N/A	0.0265387	#N/A	0.00046665	#N/A
OR10AE1P	2.97018	#N/A	0.0265387	#N/A	0.00046665	#N/A
RP11-419N10.5	0.532905	0.616047	0.678744	0.613955	0.536202	0.656136
DUSP23	-0.360369	0.234991	0.0545415	0.915728	-0.207244	0.564515
FCRL6	0.518171	0.783872	-4.27867	#N/A	2.44617	0.0835776
SLAMF8	-1.19367	0.000362284	-0.414522	0.335805	-0.805412	0.0255152
C1orf204	2.97018	#N/A	0.0265387	#N/A	3.20334	#N/A
VSIG8	2.64747	0.0415456	1.35304	#N/A	-0.182412	0.944
RP11-190A12.7	-3.36078	#N/A	1.31065	#N/A	-0.173055	#N/A
CCDC19	0.317177	0.564485	0.175595	0.828201	0.169127	0.80566
TAGLN2	-0.820205	2.37169e-09	-0.328325	0.0640725	-0.725789	3.49401e-07
IGSF9	0.124451	0.901376	-0.691069	0.592415	1.17713	0.112884
SLAMF9	-0.431217	#N/A	-4.27867	#N/A	-4.30474	#N/A
LINC01133	2.21116	6.3557e-13	0.655242	0.183415	2.07381	7.94182e-11
RP11-226L15.1	-0.406217	#N/A	-3.34986	#N/A	-3.37593	#N/A
RP11-226L15.5	-3.36078	#N/A	-3.34986	#N/A	-3.37593	#N/A
PIGM	-0.217068	0.247331	0.304815	0.139869	-0.364741	0.051758
KCNJ10	-3.36078	#N/A	-3.34986	#N/A	-0.173055	#N/A
RP11-536C5.2	0.015613	#N/A	0.0265387	#N/A	3.20334	#N/A
IGSF8	0.139971	0.62634	-0.32362	0.34592	-0.160279	0.626289
ATP1A2	0.518171	0.783872	2.21422	#N/A	0.775563	0.697296
ATP1A4	-0.406217	#N/A	-3.34986	#N/A	0.746398	#N/A
CASQ1	2.97018	#N/A	0.0265387	#N/A	0.00046665	#N/A
RP11-536C5.7	0.015613	#N/A	5.40102	#N/A	4.12279	#N/A
PEA15	-0.732976	1.7055e-08	-0.371436	0.0205682	-0.572018	2.90151e-05
DCAF8_2	0.0876179	0.614388	-0.0994603	0.657672	-0.0512084	0.80437
PEX19	-0.374745	0.0115479	0.0425703	0.872644	-0.375339	0.0161915
COPA	0.0827751	0.639649	0.306955	0.0724756	0.113987	0.537735
SUMO1P3	-0.79959	1.12481e-09	-0.155486	0.438918	-0.556273	6.87517e-05
NCSTN	-0.279214	0.316996	0.0519471	0.911389	-0.148313	0.660212
NHLH1	5.79739	0.329208	4.13033	#N/A	6.22681	0.323737
VANGL2	-0.406217	#N/A	-3.34986	#N/A	-3.37593	#N/A
SLAMF6	0.445024	0.507629	0.853771	0.236669	0.504771	0.490146
RP11-528G1.2	2.29781	8.32586e-55	1.28264	1.96633e-15	1.76278	5.08779e-31
CD84	3.14401	4.48178e-11	2.19595	9.66564e-05	1.12218	0.0884674
SLAMF1	0.120202	#N/A	-4.27867	#N/A	-4.30474	#N/A
RP11-404F10.2	1.04901	#N/A	-0.164505	#N/A	-3.37593	#N/A
CD48	4.42541	#N/A	5.65824	#N/A	0.00046665	#N/A
SLAMF7	3.24749	1.10954e-12	0.808623	0.305381	2.142	3.02508e-05
LY9	1.1186	3.15036e-06	0.915784	0.00116189	0.56473	0.0585923
CD244	1.19792	1.10897e-13	0.731195	0.000123417	0.869415	5.51534e-07
RP11-312J18.5	-0.399475	0.0058005	-0.154594	0.454842	-0.298805	0.0620502
ITLN2	0.015613	#N/A	0.0265387	#N/A	5.39414	#N/A
F11R	0.885958	3.76638e-10	0.277851	0.168266	0.7043	2.4676e-06
RP11-544M22.13	2.28826	0.090362	-0.174874	#N/A	1.08894	0.549768
RP11-544M22.3	0.015613	#N/A	3.21189	#N/A	0.00046665	#N/A
TSTD1	3.87399	#N/A	4.13033	#N/A	3.20334	#N/A
USF1	-0.00195483	0.993842	-0.106284	0.647757	-0.127563	0.501976
ARHGAP30	-0.195285	0.200459	0.137813	0.488853	-0.209145	0.192376
PVRL4	0.532905	0.616047	0.80294	#N/A	-0.189233	0.901928
KLHDC9	-0.215952	0.822411	-0.320139	0.803858	0.153678	0.889558
PFDN2	-0.0514229	0.775136	-0.0638378	0.787626	-0.0268928	0.901928
NIT1	0.268721	0.0694924	-0.0254832	0.925678	0.132129	0.457801
DEDD	-1.10326	0.0905522	-1.82025	0.0394716	-0.258577	0.74399
RP11-297K8.2	0.123043	0.629876	0.113078	0.744808	0.233138	0.360758
USP21	-0.109526	0.734293	-0.148459	0.725407	-0.32617	0.30906
PPOX	0.207739	0.343108	0.680445	0.000666663	0.242163	0.298539
B4GALT3	-0.103691	0.573211	-0.238584	0.22878	-0.161626	0.389002
ADAMTS4	-5.25264	#N/A	-1.13792	#N/A	-2.06491	#N/A
NDUFS2	-0.263059	0.0662444	-0.0911962	0.673179	-0.339282	0.0183352
FCER1G	-0.687766	0.000487611	0.646822	0.00115298	-0.855334	3.86996e-05
APOA2	3.87399	#N/A	5.40102	#N/A	4.12279	#N/A
TOMM40L	-0.554983	0.00142204	-0.0209186	0.950578	-0.3499	0.0762208
NR1I3	0.272247	0.455811	-0.3135	0.537106	0.0329859	0.950465
PCP4L1	-4.28959	#N/A	-4.27867	#N/A	0.37467	#N/A
MPZ	-0.360569	0.30606	-0.291256	0.533739	-0.848994	0.0220345
SDHC	-0.240857	0.230154	0.117269	0.684374	-0.068597	0.792593
C1orf192	1.94445	0.168054	1.09581	#N/A	1.75408	0.264134
RP11-122G18.5	4.82338	#N/A	4.68705	#N/A	3.20334	#N/A
RP11-122G18.7	0.693719	0.308319	-0.298918	0.803188	-0.883249	0.355934
FCGR2A	0.608108	7.45986e-05	0.449019	0.0147163	0.289112	0.119357
RP11-25K21.6	-3.36078	#N/A	-3.34986	#N/A	-3.37593	#N/A
HSPA6	-0.210268	0.539012	-0.203198	0.660899	0.191963	0.602173
RPS23P10	-3.36078	#N/A	-3.34986	#N/A	-3.37593	#N/A
FCGR3A	4.42541	#N/A	0.0265387	#N/A	3.20334	#N/A
FCGR2B	-5.25264	#N/A	-5.24171	#N/A	-5.26778	#N/A
FCGR2C	4.42541	#N/A	5.08776	#N/A	0.00046665	#N/A
HSPA7	1.17675	0.00638059	1.31908	0.00604935	0.275622	0.671998
RPS23P9	-0.406217	#N/A	-3.34986	#N/A	0.746398	#N/A
FCGR3B	0.015613	#N/A	3.21189	#N/A	3.20334	#N/A
RP11-25K21.1	0.088035	0.774912	0.130963	0.739579	-0.473279	0.101642
RPL31P11	0.82976	#N/A	0.782549	#N/A	-0.182412	#N/A
FCRLA	0.529141	0.687906	0.797737	#N/A	0.383198	0.81067
FCRLB	0.509948	0.150948	-0.100418	0.880629	0.531337	0.165948
DUSP12	0.233448	0.401	0.219395	0.542775	0.0701366	0.852449
ATF6	0.564832	0.000196394	0.173253	0.452678	0.532802	0.000823482
OLFML2B	0.0260004	0.967592	0.298236	0.656877	0.136915	0.832515
NOS1AP	0.914373	0.124823	0.989154	0.163018	0.93977	0.143555
C1orf226	0.705668	0.316996	0.977319	0.223574	0.22039	0.82574
SH2D1B	0.015613	#N/A	3.21189	#N/A	5.39414	#N/A
UHMK1	0.216896	0.158161	-0.113877	0.599574	0.0106178	0.96478
UQCRBP2	-1.33503	#N/A	-0.174874	#N/A	-0.182412	#N/A
UAP1	-0.143613	0.426244	-0.245902	0.226326	-0.134121	0.501419
[truncated: 26,998 more rows]
